# Supplementary material for: PhenomiR: a knowledgebase for microRNA expression in diseases and biological processes
Source: Genome Biol. 2010 Jan 20;11(1):R6. doi: 10.1186/gb-2010-11-1-r6 (PMC2847718; doi:10.1186/gb-2010-11-1-r6)
Supplement: Additional file 1 — The PhenomiR dataset. [file gb-2010-11-1-r6-S1.xls]

## Sheet: Sheet1
phenomirid	pmid	disease	diseasesub_id	class	miRNA	accession	expression	foldchangemin	foldchangemax	name	method
1	16365291	Thyroid carcinoma, papillary		Cancer	hsa-mir-221	MI0000298	miRNA overexpression	12.3		Patient study control-phenotype	miRNA microarray
1	16365291	Thyroid carcinoma, papillary		Cancer	hsa-mir-181c	MI0000271	miRNA overexpression	2.4		Patient study control-phenotype	miRNA microarray
1	16365291	Thyroid carcinoma, papillary		Cancer	hsa-mir-220a	MI0000297	miRNA overexpression	4		Patient study control-phenotype	miRNA microarray
1	16365291	Thyroid carcinoma, papillary		Cancer	hsa-mir-146b	MI0003129	miRNA overexpression	19.3		Patient study control-phenotype	miRNA microarray
1	16365291	Thyroid carcinoma, papillary		Cancer	hsa-mir-181a-1	MI0000289	miRNA overexpression	2.6		Patient study control-phenotype	miRNA microarray
1	16365291	Thyroid carcinoma, papillary		Cancer	hsa-mir-21	MI0000077	miRNA overexpression	4.3		Patient study control-phenotype	miRNA microarray
1	16365291	Thyroid carcinoma, papillary		Cancer	hsa-mir-222	MI0000299	miRNA overexpression	10.9		Patient study control-phenotype	miRNA microarray
2	17149698	Pancreatic cancer		Cancer	hsa-mir-221	MI0000298	miRNA overexpression	26.2		Patient study control-phenotype	miRNA microarray
2	17149698	Pancreatic cancer		Cancer	hsa-mir-424	MI0001446	miRNA overexpression	56.3		Patient study control-phenotype	miRNA microarray
2	17149698	Pancreatic cancer		Cancer	hsa-mir-301a	MI0000745	miRNA overexpression	34.2		Patient study control-phenotype	miRNA microarray
2	17149698	Pancreatic cancer		Cancer	hsa-mir-100	MI0000102	miRNA overexpression	36.9		Patient study control-phenotype	miRNA microarray
2	17149698	Pancreatic cancer		Cancer	hsa-mir-367	MI0000775	miRNA overexpression	7.79		Patient study control-phenotype	miRNA microarray
2	17149698	Pancreatic cancer		Cancer	hsa-mir-21	MI0000077	miRNA overexpression	15.7		Patient study control-phenotype	miRNA microarray
2	17149698	Pancreatic cancer		Cancer	hsa-mir-345	MI0000825	miRNA downregulation	14.5		Patient study control-phenotype	miRNA microarray
2	17149698	Pancreatic cancer		Cancer	hsa-mir-181c	MI0000271	miRNA overexpression	18.6		Patient study control-phenotype	miRNA microarray
2	17149698	Pancreatic cancer		Cancer	hsa-mir-15b	MI0000438	miRNA overexpression	8.55		Patient study control-phenotype	miRNA microarray
2	17149698	Pancreatic cancer		Cancer	hsa-mir-155	MI0000681	miRNA overexpression	14		Patient study control-phenotype	miRNA microarray
2	17149698	Pancreatic cancer		Cancer	hsa-mir-212	MI0000288	miRNA overexpression	22.2		Patient study control-phenotype	miRNA microarray
2	17149698	Pancreatic cancer		Cancer	hsa-mir-107	MI0000114	miRNA overexpression	8.2		Patient study control-phenotype	miRNA microarray
2	17149698	Pancreatic cancer		Cancer	hsa-let-7d	MI0000065	miRNA overexpression	8.38		Patient study control-phenotype	miRNA microarray
2	17149698	Pancreatic cancer		Cancer	hsa-let-7f-1	MI0000067	miRNA overexpression	10.9		Patient study control-phenotype	miRNA microarray
2	17149698	Pancreatic cancer		Cancer	hsa-mir-125b-1	MI0000446	miRNA overexpression	23.2		Patient study control-phenotype	miRNA microarray
2	17149698	Pancreatic cancer		Cancer	hsa-mir-139	MI0000261	miRNA downregulation	7.91		Patient study control-phenotype	miRNA microarray
2	17149698	Pancreatic cancer		Cancer	hsa-mir-142	MI0000458	miRNA downregulation	15.4		Patient study control-phenotype	miRNA microarray
2	17149698	Pancreatic cancer		Cancer	hsa-mir-16-1	MI0000070	miRNA overexpression	14.3		Patient study control-phenotype	miRNA microarray
2	17149698	Pancreatic cancer		Cancer	hsa-mir-181a-1	MI0000289	miRNA overexpression	18.6		Patient study control-phenotype	miRNA microarray
2	17149698	Pancreatic cancer		Cancer	hsa-mir-92a-1	MI0000093	miRNA overexpression	19.6		Patient study control-phenotype	miRNA microarray
2	17149698	Pancreatic cancer		Cancer	hsa-mir-24-1	MI0000080	miRNA overexpression	8.17		Patient study control-phenotype	miRNA microarray
2	17149698	Pancreatic cancer		Cancer	hsa-mir-24-2	MI0000081	miRNA overexpression	8.17		Patient study control-phenotype	miRNA microarray
2	17149698	Pancreatic cancer		Cancer	hsa-mir-375	MI0000783	miRNA downregulation			Patient study control-phenotype	miRNA microarray
3	16039986	Glioblastoma multiforme, somatic		Cancer	hsa-mir-10b	MI0000267	miRNA overexpression	1.97	13.6	Patient study control-phenotype	miRNA microarray
3	16039986	Glioblastoma multiforme, somatic		Cancer	hsa-mir-130a	MI0000448	miRNA overexpression	2.11	5.3	Patient study control-phenotype	miRNA microarray
3	16039986	Glioblastoma multiforme, somatic		Cancer	hsa-mir-221	MI0000298	miRNA overexpression	1.84	4.8	Patient study control-phenotype	miRNA microarray
3	16039986	Glioblastoma multiforme, somatic		Cancer	hsa-mir-125b-1	MI0000446	miRNA overexpression	2.19	2.73	Patient study control-phenotype	miRNA microarray
3	16039986	Glioblastoma multiforme, somatic		Cancer	hsa-mir-125b-2	MI0000470	miRNA overexpression	1.95	2.88	Patient study control-phenotype	miRNA microarray
3	16039986	Glioblastoma multiforme, somatic		Cancer	hsa-mir-9-2	MI0000467	miRNA overexpression	1.88	10.16	Patient study control-phenotype	miRNA microarray
3	16039986	Glioblastoma multiforme, somatic		Cancer	hsa-mir-21	MI0000077	miRNA overexpression	1.81	9.3	Patient study control-phenotype	miRNA microarray
3	16039986	Glioblastoma multiforme, somatic		Cancer	hsa-mir-25	MI0000082	miRNA overexpression	1.99	3.6	Patient study control-phenotype	miRNA microarray
3	16039986	Glioblastoma multiforme, somatic		Cancer	hsa-mir-128-1	MI0000447	miRNA downregulation	1.79	2.94	Patient study control-phenotype	miRNA microarray
3	16039986	Glioblastoma multiforme, somatic		Cancer	hsa-mir-181a-2	MI0000269	miRNA downregulation	1.79	12.19	Patient study control-phenotype	miRNA microarray
3	16039986	Glioblastoma multiforme, somatic		Cancer	hsa-mir-181b-1	MI0000270	miRNA downregulation	1.79	10.2	Patient study control-phenotype	miRNA microarray
3	16039986	Glioblastoma multiforme, somatic		Cancer	hsa-mir-181c	MI0000271	miRNA downregulation	1.79	10.41	Patient study control-phenotype	miRNA microarray
5	16728577	Thyroid carcinoma, papillary		Cancer	hsa-mir-221	MI0000298	miRNA overexpression	3.66		Patient study control-phenotype	miRNA microarray
5	16728577	Thyroid carcinoma, papillary		Cancer	hsa-mir-220a	MI0000297	miRNA overexpression	2.35		Patient study control-phenotype	miRNA microarray
5	16728577	Thyroid carcinoma, papillary		Cancer	hsa-mir-222	MI0000299	miRNA overexpression	4.63		Patient study control-phenotype	miRNA microarray
5	16728577	Thyroid carcinoma, papillary		Cancer	hsa-mir-181a-1	MI0000289	miRNA overexpression	2.13		Patient study control-phenotype	miRNA microarray
5	16728577	Thyroid carcinoma, papillary		Cancer	hsa-mir-181b-1	MI0000270	miRNA overexpression	2.97		Patient study control-phenotype	miRNA microarray
6	17911264	Pancreatic cancer		Cancer	mmu-mir-155	MI0000177	miRNA overexpression			Patient study control-phenotype	quantitative PCR
7	16024602	Glioblastoma multiforme, somatic		Cancer	hsa-mir-21	MI0000077	miRNA overexpression	5	100	Patient study control-phenotype	Northern Blot
8	16024602	Glioblastoma multiforme, somatic		Cancer	hsa-mir-21	MI0000077	miRNA overexpression	5	100	Patient study control-phenotype	Northern Blot
11	17473300	Pancreatic cancer		Cancer	hsa-mir-221	MI0000298	miRNA overexpression	3.42		Patient study control-phenotype	miRNA microarray
11	17473300	Pancreatic cancer		Cancer	hsa-mir-155	MI0000681	miRNA overexpression	2.1		Patient study control-phenotype	miRNA microarray
11	17473300	Pancreatic cancer		Cancer	hsa-mir-210	MI0000286	miRNA overexpression	2.97		Patient study control-phenotype	miRNA microarray
11	17473300	Pancreatic cancer		Cancer	hsa-mir-181a-1	MI0000289	miRNA overexpression	2.16	3.01	Patient study control-phenotype	miRNA microarray
11	17473300	Pancreatic cancer		Cancer	hsa-mir-222	MI0000299	miRNA overexpression	2.7		Patient study control-phenotype	miRNA microarray
11	17473300	Pancreatic cancer		Cancer	hsa-mir-181b-2	MI0000683	miRNA overexpression	2.2		Patient study control-phenotype	miRNA microarray
11	17473300	Pancreatic cancer		Cancer	hsa-mir-21	MI0000077	miRNA overexpression	3.08		Patient study control-phenotype	miRNA microarray
11	17473300	Pancreatic cancer		Cancer	hsa-mir-181b-1	MI0000270	miRNA overexpression	2.55		Patient study control-phenotype	miRNA microarray
11	17473300	Pancreatic cancer		Cancer	hsa-mir-181c	MI0000271	miRNA overexpression	2.36		Patient study control-phenotype	miRNA microarray
11	17473300	Pancreatic cancer		Cancer	hsa-mir-220a	MI0000297	miRNA overexpression	2.11		Patient study control-phenotype	miRNA microarray
11	17473300	Pancreatic cancer		Cancer	hsa-mir-181d	MI0003139	miRNA overexpression	2.74		Patient study control-phenotype	miRNA microarray
11	17473300	Pancreatic cancer		Cancer	hsa-mir-223	MI0000300	miRNA overexpression	2.53		Patient study control-phenotype	miRNA microarray
11	17473300	Pancreatic cancer		Cancer	hsa-mir-100	MI0000102	miRNA overexpression	2.27	2.49	Patient study control-phenotype	miRNA microarray
11	17473300	Pancreatic cancer		Cancer	hsa-mir-125a	MI0000469	miRNA overexpression	2.09		Patient study control-phenotype	miRNA microarray
11	17473300	Pancreatic cancer		Cancer	hsa-mir-143	MI0000459	miRNA overexpression	2.19		Patient study control-phenotype	miRNA microarray
11	17473300	Pancreatic cancer		Cancer	hsa-mir-10a	MI0000266	miRNA overexpression	2.67		Patient study control-phenotype	miRNA microarray
11	17473300	Pancreatic cancer		Cancer	hsa-mir-146a	MI0000477	miRNA overexpression	2.44		Patient study control-phenotype	miRNA microarray
11	17473300	Pancreatic cancer		Cancer	hsa-mir-99a	MI0000101	miRNA overexpression	2.08		Patient study control-phenotype	miRNA microarray
11	17473300	Pancreatic cancer		Cancer	hsa-mir-199a-1	MI0000242	miRNA overexpression	2.46		Patient study control-phenotype	miRNA microarray
11	17473300	Pancreatic cancer		Cancer	hsa-mir-10b	MI0000267	miRNA overexpression	2.4		Patient study control-phenotype	miRNA microarray
11	17473300	Pancreatic cancer		Cancer	hsa-mir-199a-2	MI0000281	miRNA overexpression	2.13		Patient study control-phenotype	miRNA microarray
11	17473300	Pancreatic cancer		Cancer	hsa-mir-107	MI0000114	miRNA overexpression	2.28		Patient study control-phenotype	miRNA microarray
11	17473300	Pancreatic cancer		Cancer	hsa-mir-103-2	MI0000108	miRNA overexpression	2.28		Patient study control-phenotype	miRNA microarray
11	17473300	Pancreatic cancer		Cancer	hsa-mir-125b-1	MI0000446	miRNA overexpression	2.03		Patient study control-phenotype	miRNA microarray
11	17473300	Pancreatic cancer		Cancer	hsa-mir-205	MI0000285	miRNA overexpression	2.24		Patient study control-phenotype	miRNA microarray
11	17473300	Pancreatic cancer		Cancer	hsa-mir-23b	MI0000439	miRNA overexpression	2		Patient study control-phenotype	miRNA microarray
11	17473300	Pancreatic cancer		Cancer	hsa-mir-23a	MI0000079	miRNA overexpression	2.01		Patient study control-phenotype	miRNA microarray
11	17473300	Pancreatic cancer		Cancer	hsa-mir-148a	MI0000253	miRNA downregulation	5.5		Patient study control-phenotype	miRNA microarray
11	17473300	Pancreatic cancer		Cancer	hsa-mir-148b	MI0000811	miRNA downregulation	3.2		Patient study control-phenotype	miRNA microarray
11	17473300	Pancreatic cancer		Cancer	hsa-mir-375	MI0000783	miRNA downregulation	2.2		Patient study control-phenotype	miRNA microarray
12	18483236	Glioblastoma multiforme, somatic		Cancer	hsa-mir-7-1	MI0000263	miRNA downregulation			Patient study control-phenotype	quantitative PCR
12	18483236	Glioblastoma multiforme, somatic		Cancer	hsa-mir-7-2	MI0000264	miRNA downregulation			Patient study control-phenotype	quantitative PCR
12	18483236	Glioblastoma multiforme, somatic		Cancer	hsa-mir-7-3	MI0000265	miRNA downregulation			Patient study control-phenotype	quantitative PCR
13	17473300	Pancreatic cancer		Cancer	hsa-mir-21	MI0000077	miRNA overexpression	2.2		Patient study control-phenotype	quantitative PCR
13	17473300	Pancreatic cancer		Cancer	hsa-mir-221	MI0000298	miRNA overexpression	2.7		Patient study control-phenotype	quantitative PCR
13	17473300	Pancreatic cancer		Cancer	hsa-mir-222	MI0000299	miRNA overexpression	2.7		Patient study control-phenotype	quantitative PCR
13	17473300	Pancreatic cancer		Cancer	hsa-mir-181b-1	MI0000270	miRNA overexpression	3		Patient study control-phenotype	quantitative PCR
13	17473300	Pancreatic cancer		Cancer	hsa-mir-181d	MI0003139	miRNA overexpression	2		Patient study control-phenotype	quantitative PCR
13	17473300	Pancreatic cancer		Cancer	hsa-mir-155	MI0000681	miRNA overexpression	2.6		Patient study control-phenotype	quantitative PCR
13	17473300	Pancreatic cancer		Cancer	hsa-mir-181a-1	MI0000289	miRNA overexpression	1.9		Patient study control-phenotype	quantitative PCR
15	17473300	Pancreatitis	1855	Gastrointestinal	hsa-mir-494	MI0003134	miRNA overexpression	4.67		Patient study control-phenotype	miRNA microarray
15	17473300	Pancreatitis	1855	Gastrointestinal	hsa-mir-483	MI0002467	miRNA overexpression	1.82		Patient study control-phenotype	miRNA microarray
15	17473300	Pancreatitis	1855	Gastrointestinal	hsa-mir-383	MI0000791	miRNA overexpression	1.93		Patient study control-phenotype	miRNA microarray
15	17473300	Pancreatitis	1855	Gastrointestinal	hsa-mir-197	MI0000239	miRNA overexpression	1.79		Patient study control-phenotype	miRNA microarray
15	17473300	Pancreatitis	1855	Gastrointestinal	hsa-mir-339	MI0000815	miRNA overexpression	1.87		Patient study control-phenotype	miRNA microarray
15	17473300	Pancreatitis	1855	Gastrointestinal	hsa-mir-194-1	MI0000488	miRNA overexpression	1.69		Patient study control-phenotype	miRNA microarray
15	17473300	Pancreatitis	1855	Gastrointestinal	hsa-mir-198	MI0000240	miRNA overexpression	1.78		Patient study control-phenotype	miRNA microarray
15	17473300	Pancreatitis	1855	Gastrointestinal	hsa-mir-409	MI0001735	miRNA overexpression	1.68		Patient study control-phenotype	miRNA microarray
15	17473300	Pancreatitis	1855	Gastrointestinal	hsa-mir-199b	MI0000282	miRNA overexpression	2.22		Patient study control-phenotype	miRNA microarray
15	17473300	Pancreatitis	1855	Gastrointestinal	hsa-mir-199a-2	MI0000281	miRNA overexpression	2.59		Patient study control-phenotype	miRNA microarray
15	17473300	Pancreatitis	1855	Gastrointestinal	hsa-mir-199a-1	MI0000242	miRNA overexpression	2.66		Patient study control-phenotype	miRNA microarray
15	17473300	Pancreatitis	1855	Gastrointestinal	hsa-mir-7-3	MI0000265	miRNA overexpression	2.32		Patient study control-phenotype	miRNA microarray
15	17473300	Pancreatitis	1855	Gastrointestinal	hsa-mir-128-2	MI0000727	miRNA overexpression	2.21		Patient study control-phenotype	miRNA microarray
15	17473300	Pancreatitis	1855	Gastrointestinal	hsa-mir-125a	MI0000469	miRNA overexpression	3.04		Patient study control-phenotype	miRNA microarray
15	17473300	Pancreatitis	1855	Gastrointestinal	hsa-mir-125b-2	MI0000470	miRNA overexpression	3.16		Patient study control-phenotype	miRNA microarray
15	17473300	Pancreatitis	1855	Gastrointestinal	hsa-mir-195	MI0000489	miRNA overexpression	2.19		Patient study control-phenotype	miRNA microarray
15	17473300	Pancreatitis	1855	Gastrointestinal	hsa-mir-126	MI0000471	miRNA overexpression	2.1		Patient study control-phenotype	miRNA microarray
15	17473300	Pancreatitis	1855	Gastrointestinal	hsa-mir-125b-1	MI0000446	miRNA overexpression	3.06		Patient study control-phenotype	miRNA microarray
15	17473300	Pancreatitis	1855	Gastrointestinal	hsa-mir-100	MI0000102	miRNA overexpression	2.62	3.29	Patient study control-phenotype	miRNA microarray
15	17473300	Pancreatitis	1855	Gastrointestinal	hsa-mir-10b	MI0000267	miRNA overexpression	2.37		Patient study control-phenotype	miRNA microarray
15	17473300	Pancreatitis	1855	Gastrointestinal	hsa-mir-99a	MI0000101	miRNA overexpression	2.1		Patient study control-phenotype	miRNA microarray
15	17473300	Pancreatitis	1855	Gastrointestinal	hsa-mir-96	MI0000098	miRNA downregulation	1.89		Patient study control-phenotype	miRNA microarray
15	17473300	Pancreatitis	1855	Gastrointestinal	hsa-mir-497	MI0003138	miRNA downregulation	2.04		Patient study control-phenotype	miRNA microarray
16	15648093	Pituitary adenoma, growth hormone-secreting		Cancer	hsa-mir-15a	MI0000069	miRNA downregulation	2.75		Patient study control-phenotype	Northern Blot
16	15648093	Pituitary adenoma, growth hormone-secreting		Cancer	hsa-mir-16-1	MI0000070	miRNA downregulation	4.73		Patient study control-phenotype	Northern Blot
17	15648093	Pituitary adenoma, prolactin-secreting		Cancer	hsa-mir-15a	MI0000069	miRNA downregulation	3.67		Patient study control-phenotype	Northern Blot
17	15648093	Pituitary adenoma, prolactin-secreting		Cancer	hsa-mir-16-1	MI0000070	miRNA downregulation	8.67		Patient study control-phenotype	Northern Blot
17	15648093	Pituitary adenoma, prolactin-secreting		Cancer	hsa-mir-15a	MI0000069	miRNA downregulation	3.67		Patient study control-phenotype	Northern Blot
18	17111382	Pituitary adenoma	1880	Cancer	hsa-mir-128-1	MI0000447	miRNA downregulation			Patient study control-phenotype	miRNA microarray
18	17111382	Pituitary adenoma	1880	Cancer	hsa-mir-136	MI0000475	miRNA downregulation			Patient study control-phenotype	miRNA microarray
18	17111382	Pituitary adenoma	1880	Cancer	hsa-mir-132	MI0000449	miRNA downregulation			Patient study control-phenotype	miRNA microarray
18	17111382	Pituitary adenoma	1880	Cancer	hsa-mir-223	MI0000300	miRNA downregulation			Patient study control-phenotype	miRNA microarray
18	17111382	Pituitary adenoma	1880	Cancer	hsa-mir-26a-1	MI0000083	miRNA overexpression			Patient study control-phenotype	miRNA microarray
18	17111382	Pituitary adenoma	1880	Cancer	hsa-mir-7-3	MI0000265	miRNA downregulation			Patient study control-phenotype	miRNA microarray
18	17111382	Pituitary adenoma	1880	Cancer	hsa-let-7a-1	MI0000060	miRNA downregulation			Patient study control-phenotype	miRNA microarray
18	17111382	Pituitary adenoma	1880	Cancer	hsa-let-7f-1	MI0000067	miRNA downregulation			Patient study control-phenotype	miRNA microarray
18	17111382	Pituitary adenoma	1880	Cancer	hsa-mir-26b	MI0000084	miRNA overexpression			Patient study control-phenotype	miRNA microarray
18	17111382	Pituitary adenoma	1880	Cancer	hsa-mir-9-3	MI0000468	miRNA downregulation			Patient study control-phenotype	miRNA microarray
18	17111382	Pituitary adenoma	1880	Cancer	hsa-mir-7-1	MI0000263	miRNA downregulation			Patient study control-phenotype	miRNA microarray
18	17111382	Pituitary adenoma	1880	Cancer	hsa-let-7e	MI0000066	miRNA downregulation			Patient study control-phenotype	miRNA microarray
18	17111382	Pituitary adenoma	1880	Cancer	hsa-mir-212	MI0000288	miRNA downregulation			Patient study control-phenotype	miRNA microarray
18	17111382	Pituitary adenoma	1880	Cancer	mmu-mir-138-2	MI0000164	miRNA downregulation			Patient study control-phenotype	miRNA microarray
18	17111382	Pituitary adenoma	1880	Cancer	hsa-mir-197	MI0000239	miRNA overexpression			Patient study control-phenotype	miRNA microarray
18	17111382	Pituitary adenoma	1880	Cancer	mmu-mir-103-1	MI0000587	miRNA overexpression			Patient study control-phenotype	miRNA microarray
18	17111382	Pituitary adenoma	1880	Cancer	mmu-mir-103-2	MI0000588	miRNA overexpression			Patient study control-phenotype	miRNA microarray
18	17111382	Pituitary adenoma	1880	Cancer	mmu-mir-7a-2	MI0000729	miRNA downregulation			Patient study control-phenotype	miRNA microarray
18	17111382	Pituitary adenoma	1880	Cancer	hsa-mir-149	MI0000478	miRNA overexpression			Patient study control-phenotype	miRNA microarray
18	17111382	Pituitary adenoma	1880	Cancer	hsa-mir-100	MI0000102	miRNA downregulation			Patient study control-phenotype	miRNA microarray
18	17111382	Pituitary adenoma	1880	Cancer	hsa-mir-24-1	MI0000080	miRNA downregulation			Patient study control-phenotype	miRNA microarray
20	18632633	Colorectal cancer		Cancer	hsa-mir-135b	MI0000810	miRNA overexpression	14		Patient study control-phenotype	quantitative PCR
20	18632633	Colorectal cancer		Cancer	hsa-mir-135a-1	MI0000452	miRNA overexpression	3.2		Patient study control-phenotype	quantitative PCR
21	18632633	Adenomas, multiple colorectal		Cancer	hsa-mir-135a-1	MI0000452	miRNA overexpression	3.2		Patient study control-phenotype	quantitative PCR
21	18632633	Adenomas, multiple colorectal		Cancer	hsa-mir-135b	MI0000810	miRNA overexpression	6.6		Patient study control-phenotype	quantitative PCR
22	18676867	Colorectal cancer		Cancer	hsa-mir-145	MI0000461	miRNA downregulation			Patient study control-phenotype	quantitative PCR
22	18676867	Colorectal cancer		Cancer	hsa-mir-455	MI0003513	miRNA downregulation			Patient study control-phenotype	quantitative PCR
22	18676867	Colorectal cancer		Cancer	hsa-mir-484	MI0002468	miRNA downregulation			Patient study control-phenotype	quantitative PCR
22	18676867	Colorectal cancer		Cancer	hsa-mir-101-1	MI0000103	miRNA downregulation			Patient study control-phenotype	quantitative PCR
22	18676867	Colorectal cancer		Cancer	hsa-mir-492	MI0003131	miRNA overexpression			Patient study control-phenotype	quantitative PCR
22	18676867	Colorectal cancer		Cancer	hsa-mir-20a	MI0000076	miRNA overexpression			Patient study control-phenotype	quantitative PCR
22	18676867	Colorectal cancer		Cancer	hsa-mir-432	MI0003133	miRNA overexpression			Patient study control-phenotype	quantitative PCR
22	18676867	Colorectal cancer		Cancer	hsa-mir-21	MI0000077	miRNA overexpression			Patient study control-phenotype	quantitative PCR
23	18196926	Colorectal cancer		Cancer	hsa-mir-143	MI0000459	miRNA downregulation	3.3		Patient study control-phenotype	quantitative PCR
23	18196926	Colorectal cancer		Cancer	hsa-mir-21	MI0000077	miRNA overexpression	5.3		Patient study control-phenotype	quantitative PCR
23	18196926	Colorectal cancer		Cancer	hsa-mir-31	MI0000089	miRNA overexpression	49.5		Patient study control-phenotype	quantitative PCR
23	18196926	Colorectal cancer		Cancer	hsa-mir-145	MI0000461	miRNA downregulation	3.3		Patient study control-phenotype	quantitative PCR
24	17563749	Thyroid carcinoma, anaplastic	1854	Cancer	hsa-mir-30d	MI0000255	miRNA downregulation	4.5		Patient study control-phenotype	miRNA microarray
24	17563749	Thyroid carcinoma, anaplastic	1854	Cancer	hsa-mir-30a	MI0000088	miRNA downregulation	3		Patient study control-phenotype	miRNA microarray
24	17563749	Thyroid carcinoma, anaplastic	1854	Cancer	hsa-mir-224	MI0000301	miRNA downregulation	2.7		Patient study control-phenotype	miRNA microarray
24	17563749	Thyroid carcinoma, anaplastic	1854	Cancer	hsa-mir-25	MI0000082	miRNA downregulation	2.2		Patient study control-phenotype	miRNA microarray
24	17563749	Thyroid carcinoma, anaplastic	1854	Cancer	hsa-mir-125a	MI0000469	miRNA downregulation	2.1		Patient study control-phenotype	miRNA microarray
24	17563749	Thyroid carcinoma, anaplastic	1854	Cancer	hsa-mir-125b-1	MI0000446	miRNA downregulation	3.7		Patient study control-phenotype	miRNA microarray
24	17563749	Thyroid carcinoma, anaplastic	1854	Cancer	hsa-mir-125b-2	MI0000470	miRNA downregulation	3.1		Patient study control-phenotype	miRNA microarray
24	17563749	Thyroid carcinoma, anaplastic	1854	Cancer	hsa-mir-138-1	MI0000476	miRNA downregulation	2.3		Patient study control-phenotype	miRNA microarray
24	17563749	Thyroid carcinoma, anaplastic	1854	Cancer	hsa-mir-26a-1	MI0000083	miRNA downregulation	3.3		Patient study control-phenotype	miRNA microarray
24	17563749	Thyroid carcinoma, anaplastic	1854	Cancer	hsa-mir-92a-2	MI0000094	miRNA downregulation	2.3		Patient study control-phenotype	miRNA microarray
25	16966691	Pancreatic cancer	1881	Cancer	hsa-mir-103-2	MI0000108	miRNA overexpression	14.52		Patient study control-phenotype	miRNA microarray
25	16966691	Pancreatic cancer	1881	Cancer	hsa-mir-107	MI0000114	miRNA overexpression	15.94		Patient study control-phenotype	miRNA microarray
25	16966691	Pancreatic cancer	1881	Cancer	hsa-mir-103-1	MI0000109	miRNA overexpression	14.18		Patient study control-phenotype	miRNA microarray
25	16966691	Pancreatic cancer	1881	Cancer	hsa-mir-342	MI0000805	miRNA overexpression	10.09		Patient study control-phenotype	miRNA microarray
25	16966691	Pancreatic cancer	1881	Cancer	hsa-mir-100	MI0000102	miRNA overexpression	9.71		Patient study control-phenotype	miRNA microarray
25	16966691	Pancreatic cancer	1881	Cancer	hsa-mir-24-2	MI0000081	miRNA overexpression	6.2		Patient study control-phenotype	miRNA microarray
25	16966691	Pancreatic cancer	1881	Cancer	hsa-mir-23a	MI0000079	miRNA overexpression	7.11		Patient study control-phenotype	miRNA microarray
25	16966691	Pancreatic cancer	1881	Cancer	hsa-mir-125a	MI0000469	miRNA overexpression	7.52		Patient study control-phenotype	miRNA microarray
25	16966691	Pancreatic cancer	1881	Cancer	hsa-mir-26a-1	MI0000083	miRNA overexpression	5.34		Patient study control-phenotype	miRNA microarray
25	16966691	Pancreatic cancer	1881	Cancer	hsa-mir-24-1	MI0000080	miRNA overexpression	4.67		Patient study control-phenotype	miRNA microarray
25	16966691	Pancreatic cancer	1881	Cancer	hsa-mir-191	MI0000465	miRNA overexpression	5.78		Patient study control-phenotype	miRNA microarray
25	16966691	Pancreatic cancer	1881	Cancer	hsa-mir-15a	MI0000069	miRNA overexpression	3.94		Patient study control-phenotype	miRNA microarray
25	16966691	Pancreatic cancer	1881	Cancer	hsa-mir-26b	MI0000084	miRNA overexpression	5.15		Patient study control-phenotype	miRNA microarray
25	16966691	Pancreatic cancer	1881	Cancer	hsa-mir-125b-2	MI0000470	miRNA overexpression	6.52		Patient study control-phenotype	miRNA microarray
25	16966691	Pancreatic cancer	1881	Cancer	hsa-mir-125b-1	MI0000446	miRNA overexpression	8.08		Patient study control-phenotype	miRNA microarray
25	16966691	Pancreatic cancer	1881	Cancer	hsa-mir-26a-2	MI0000750	miRNA overexpression	5.52		Patient study control-phenotype	miRNA microarray
25	16966691	Pancreatic cancer	1881	Cancer	hsa-mir-335	MI0000816	miRNA overexpression	2.94		Patient study control-phenotype	miRNA microarray
25	16966691	Pancreatic cancer	1881	Cancer	hsa-mir-126	MI0000471	miRNA overexpression	6.06		Patient study control-phenotype	miRNA microarray
25	16966691	Pancreatic cancer	1881	Cancer	hsa-mir-1-2	MI0000437	miRNA overexpression	6.58		Patient study control-phenotype	miRNA microarray
25	16966691	Pancreatic cancer	1881	Cancer	hsa-mir-21	MI0000077	miRNA overexpression	5.78		Patient study control-phenotype	miRNA microarray
25	16966691	Pancreatic cancer	1881	Cancer	hsa-mir-25	MI0000082	miRNA overexpression	4.16		Patient study control-phenotype	miRNA microarray
25	16966691	Pancreatic cancer	1881	Cancer	hsa-mir-92a-2	MI0000094	miRNA overexpression	3.86		Patient study control-phenotype	miRNA microarray
25	16966691	Pancreatic cancer	1881	Cancer	hsa-mir-130a	MI0000448	miRNA overexpression	4.32		Patient study control-phenotype	miRNA microarray
25	16966691	Pancreatic cancer	1881	Cancer	hsa-mir-93	MI0000095	miRNA overexpression	3.56		Patient study control-phenotype	miRNA microarray
25	16966691	Pancreatic cancer	1881	Cancer	hsa-mir-16-1	MI0000070	miRNA overexpression	4.57		Patient study control-phenotype	miRNA microarray
25	16966691	Pancreatic cancer	1881	Cancer	hsa-mir-145	MI0000461	miRNA overexpression	4.49		Patient study control-phenotype	miRNA microarray
25	16966691	Pancreatic cancer	1881	Cancer	hsa-mir-17	MI0000071	miRNA overexpression	4.03		Patient study control-phenotype	miRNA microarray
25	16966691	Pancreatic cancer	1881	Cancer	hsa-mir-99b	MI0000746	miRNA overexpression	5.91		Patient study control-phenotype	miRNA microarray
25	16966691	Pancreatic cancer	1881	Cancer	hsa-mir-181b-1	MI0000270	miRNA overexpression	4.8		Patient study control-phenotype	miRNA microarray
25	16966691	Pancreatic cancer	1881	Cancer	hsa-mir-146a	MI0000477	miRNA overexpression	4.29		Patient study control-phenotype	miRNA microarray
25	16966691	Pancreatic cancer	1881	Cancer	hsa-mir-181b-2	MI0000683	miRNA overexpression	4.45		Patient study control-phenotype	miRNA microarray
25	16966691	Pancreatic cancer	1881	Cancer	hsa-mir-16-2	MI0000115	miRNA overexpression	3.9		Patient study control-phenotype	miRNA microarray
25	16966691	Pancreatic cancer	1881	Cancer	hsa-mir-99a	MI0000101	miRNA overexpression	4.35		Patient study control-phenotype	miRNA microarray
25	16966691	Pancreatic cancer	1881	Cancer	hsa-mir-197	MI0000239	miRNA overexpression	2.44		Patient study control-phenotype	miRNA microarray
25	16966691	Pancreatic cancer	1881	Cancer	hsa-mir-10a	MI0000266	miRNA overexpression	4.44		Patient study control-phenotype	miRNA microarray
25	16966691	Pancreatic cancer	1881	Cancer	hsa-mir-224	MI0000301	miRNA overexpression	2.93		Patient study control-phenotype	miRNA microarray
25	16966691	Pancreatic cancer	1881	Cancer	hsa-mir-92a-1	MI0000093	miRNA overexpression	3.08		Patient study control-phenotype	miRNA microarray
25	16966691	Pancreatic cancer	1881	Cancer	hsa-mir-27a	MI0000085	miRNA overexpression	3.34		Patient study control-phenotype	miRNA microarray
25	16966691	Pancreatic cancer	1881	Cancer	hsa-mir-221	MI0000298	miRNA overexpression	8.97		Patient study control-phenotype	miRNA microarray
25	16966691	Pancreatic cancer	1881	Cancer	hsa-miR-320		miRNA overexpression	2.38		Patient study control-phenotype	miRNA microarray
25	16966691	Pancreatic cancer	1881	Cancer	hsa-mir-7-1	MI0000263	miRNA overexpression	4.84		Patient study control-phenotype	miRNA microarray
25	16966691	Pancreatic cancer	1881	Cancer	hsa-mir-29b-2	MI0000107	miRNA overexpression	4.07		Patient study control-phenotype	miRNA microarray
25	16966691	Pancreatic cancer	1881	Cancer	hsa-mir-150	MI0000479	miRNA overexpression	2.63		Patient study control-phenotype	miRNA microarray
25	16966691	Pancreatic cancer	1881	Cancer	hsa-mir-30d	MI0000255	miRNA overexpression	5.11		Patient study control-phenotype	miRNA microarray
25	16966691	Pancreatic cancer	1881	Cancer	hsa-mir-29a	MI0000087	miRNA overexpression	3.87		Patient study control-phenotype	miRNA microarray
25	16966691	Pancreatic cancer	1881	Cancer	hsa-mir-23b	MI0000439	miRNA overexpression	3.02		Patient study control-phenotype	miRNA microarray
25	16966691	Pancreatic cancer	1881	Cancer	hsa-mir-135a-2	MI0000453	miRNA overexpression	2.86		Patient study control-phenotype	miRNA microarray
25	16966691	Pancreatic cancer	1881	Cancer	hsa-mir-223	MI0000300	miRNA overexpression	3.46		Patient study control-phenotype	miRNA microarray
25	16966691	Pancreatic cancer	1881	Cancer	hsa-mir-128-2	MI0000727	miRNA overexpression	4.35		Patient study control-phenotype	miRNA microarray
25	16966691	Pancreatic cancer	1881	Cancer	hsa-mir-30b	MI0000441	miRNA overexpression	4.25		Patient study control-phenotype	miRNA microarray
25	16966691	Pancreatic cancer	1881	Cancer	hsa-mir-29b-1	MI0000105	miRNA overexpression	3.14		Patient study control-phenotype	miRNA microarray
25	16966691	Pancreatic cancer	1881	Cancer	hsa-mir-106b	MI0000734	miRNA overexpression	2.37		Patient study control-phenotype	miRNA microarray
25	16966691	Pancreatic cancer	1881	Cancer	hsa-mir-132	MI0000449	miRNA overexpression	6.39		Patient study control-phenotype	miRNA microarray
25	16966691	Pancreatic cancer	1881	Cancer	hsa-mir-214	MI0000290	miRNA overexpression	2.58		Patient study control-phenotype	miRNA microarray
25	16966691	Pancreatic cancer	1881	Cancer	hsa-mir-7-3	MI0000265	miRNA overexpression	4.72		Patient study control-phenotype	miRNA microarray
25	16966691	Pancreatic cancer	1881	Cancer	hsa-mir-29c	MI0000735	miRNA overexpression	3.12		Patient study control-phenotype	miRNA microarray
25	16966691	Pancreatic cancer	1881	Cancer	hsa-mir-367	MI0000775	miRNA overexpression	3.47		Patient study control-phenotype	miRNA microarray
25	16966691	Pancreatic cancer	1881	Cancer	hsa-mir-30c-2	MI0000254	miRNA overexpression	4.1		Patient study control-phenotype	miRNA microarray
25	16966691	Pancreatic cancer	1881	Cancer	hsa-mir-27b	MI0000440	miRNA overexpression	2.98		Patient study control-phenotype	miRNA microarray
25	16966691	Pancreatic cancer	1881	Cancer	hsa-mir-140	MI0000456	miRNA overexpression	3.09		Patient study control-phenotype	miRNA microarray
25	16966691	Pancreatic cancer	1881	Cancer	hsa-mir-10b	MI0000267	miRNA overexpression	3.46		Patient study control-phenotype	miRNA microarray
25	16966691	Pancreatic cancer	1881	Cancer	hsa-mir-20a	MI0000076	miRNA overexpression	3.45		Patient study control-phenotype	miRNA microarray
25	16966691	Pancreatic cancer	1881	Cancer	hsa-mir-129-1	MI0000252	miRNA overexpression	3.97		Patient study control-phenotype	miRNA microarray
25	16966691	Pancreatic cancer	1881	Cancer	hsa-mir-340	MI0000802	miRNA overexpression	2.67		Patient study control-phenotype	miRNA microarray
25	16966691	Pancreatic cancer	1881	Cancer	hsa-mir-30a	MI0000088	miRNA overexpression	3.29		Patient study control-phenotype	miRNA microarray
25	16966691	Pancreatic cancer	1881	Cancer	hsa-mir-30c-1	MI0000736	miRNA overexpression	3.88		Patient study control-phenotype	miRNA microarray
25	16966691	Pancreatic cancer	1881	Cancer	hsa-mir-106a	MI0000113	miRNA overexpression	2.81		Patient study control-phenotype	miRNA microarray
25	16966691	Pancreatic cancer	1881	Cancer	hsa-mir-32	MI0000090	miRNA overexpression	2.34		Patient study control-phenotype	miRNA microarray
25	16966691	Pancreatic cancer	1881	Cancer	hsa-mir-95	MI0000097	miRNA overexpression	2.53		Patient study control-phenotype	miRNA microarray
25	16966691	Pancreatic cancer	1881	Cancer	hsa-mir-222	MI0000299	miRNA overexpression	3.48		Patient study control-phenotype	miRNA microarray
25	16966691	Pancreatic cancer	1881	Cancer	hsa-mir-30e	MI0000749	miRNA overexpression	4.01		Patient study control-phenotype	miRNA microarray
25	16966691	Pancreatic cancer	1881	Cancer	hsa-mir-129-2	MI0000473	miRNA overexpression	2.27		Patient study control-phenotype	miRNA microarray
25	16966691	Pancreatic cancer	1881	Cancer	hsa-mir-345	MI0000825	miRNA overexpression	2.31		Patient study control-phenotype	miRNA microarray
25	16966691	Pancreatic cancer	1881	Cancer	hsa-mir-143	MI0000459	miRNA overexpression	2.58		Patient study control-phenotype	miRNA microarray
25	16966691	Pancreatic cancer	1881	Cancer	hsa-mir-182	MI0000272	miRNA overexpression	3.78		Patient study control-phenotype	miRNA microarray
25	16966691	Pancreatic cancer	1881	Cancer	hsa-mir-1-1	MI0000651	miRNA overexpression	2.22		Patient study control-phenotype	miRNA microarray
25	16966691	Pancreatic cancer	1881	Cancer	hsa-mir-133a-1	MI0000450	miRNA overexpression	2.66		Patient study control-phenotype	miRNA microarray
25	16966691	Pancreatic cancer	1881	Cancer	hsa-mir-200c	MI0000650	miRNA overexpression	3.08		Patient study control-phenotype	miRNA microarray
25	16966691	Pancreatic cancer	1881	Cancer	hsa-mir-194-1	MI0000488	miRNA overexpression	3.57		Patient study control-phenotype	miRNA microarray
25	16966691	Pancreatic cancer	1881	Cancer	hsa-mir-210	MI0000286	miRNA overexpression	2.73		Patient study control-phenotype	miRNA microarray
25	16966691	Pancreatic cancer	1881	Cancer	hsa-mir-181c	MI0000271	miRNA overexpression	2.38		Patient study control-phenotype	miRNA microarray
25	16966691	Pancreatic cancer	1881	Cancer	hsa-mir-192	MI0000234	miRNA overexpression	2.71		Patient study control-phenotype	miRNA microarray
25	16966691	Pancreatic cancer	1881	Cancer	hsa-mir-220a	MI0000297	miRNA overexpression	2.45		Patient study control-phenotype	miRNA microarray
25	16966691	Pancreatic cancer	1881	Cancer	hsa-mir-181a-1	MI0000289	miRNA overexpression	2.61		Patient study control-phenotype	miRNA microarray
25	16966691	Pancreatic cancer	1881	Cancer	hsa-mir-323	MI0000807	miRNA overexpression	3.75		Patient study control-phenotype	miRNA microarray
25	16966691	Pancreatic cancer	1881	Cancer	hsa-mir-326	MI0000808	miRNA downregulation	2.78		Patient study control-phenotype	miRNA microarray
25	16966691	Pancreatic cancer	1881	Cancer	hsa-mir-155	MI0000681	miRNA downregulation	4.76		Patient study control-phenotype	miRNA microarray
25	16966691	Pancreatic cancer	1881	Cancer	hsa-mir-339	MI0000815	miRNA downregulation	2.44		Patient study control-phenotype	miRNA microarray
25	16966691	Pancreatic cancer	1881	Cancer	hsa-mir-34c	MI0000743	miRNA downregulation	2.38		Patient study control-phenotype	miRNA microarray
25	16966691	Pancreatic cancer	1881	Cancer	hsa-mir-152	MI0000462	miRNA downregulation	2		Patient study control-phenotype	miRNA microarray
25	16966691	Pancreatic cancer	1881	Cancer	hsa-mir-372	MI0000780	miRNA downregulation	2.33		Patient study control-phenotype	miRNA microarray
25	16966691	Pancreatic cancer	1881	Cancer	hsa-mir-128-1	MI0000447	miRNA downregulation	2		Patient study control-phenotype	miRNA microarray
25	16966691	Pancreatic cancer	1881	Cancer	hsa-mir-376c	MI0000776	miRNA overexpression	6.61		Patient study control-phenotype	miRNA microarray
26	16966691	Pancreatic cancer	1882	Cancer	hsa-mir-103-2	MI0000108	miRNA overexpression	6.46		Patient study control-phenotype	miRNA microarray
26	16966691	Pancreatic cancer	1882	Cancer	hsa-mir-25	MI0000082	miRNA overexpression	4.79		Patient study control-phenotype	miRNA microarray
26	16966691	Pancreatic cancer	1882	Cancer	hsa-mir-200c	MI0000650	miRNA overexpression	3.88		Patient study control-phenotype	miRNA microarray
26	16966691	Pancreatic cancer	1882	Cancer	hsa-mir-335	MI0000816	miRNA overexpression	3.46		Patient study control-phenotype	miRNA microarray
26	16966691	Pancreatic cancer	1882	Cancer	hsa-mir-21	MI0000077	miRNA overexpression	5.22		Patient study control-phenotype	miRNA microarray
26	16966691	Pancreatic cancer	1882	Cancer	hsa-mir-103-1	MI0000109	miRNA overexpression	6.09		Patient study control-phenotype	miRNA microarray
26	16966691	Pancreatic cancer	1882	Cancer	hsa-mir-92a-1	MI0000093	miRNA overexpression	3.13		Patient study control-phenotype	miRNA microarray
26	16966691	Pancreatic cancer	1882	Cancer	hsa-mir-181b-2	MI0000683	miRNA overexpression	3.35		Patient study control-phenotype	miRNA microarray
26	16966691	Pancreatic cancer	1882	Cancer	hsa-mir-191	MI0000465	miRNA overexpression	4.95		Patient study control-phenotype	miRNA microarray
26	16966691	Pancreatic cancer	1882	Cancer	hsa-mir-93	MI0000095	miRNA overexpression	3.6		Patient study control-phenotype	miRNA microarray
26	16966691	Pancreatic cancer	1882	Cancer	hsa-mir-26a-1	MI0000083	miRNA overexpression	3.85		Patient study control-phenotype	miRNA microarray
26	16966691	Pancreatic cancer	1882	Cancer	hsa-mir-17	MI0000071	miRNA overexpression	3.76		Patient study control-phenotype	miRNA microarray
26	16966691	Pancreatic cancer	1882	Cancer	hsa-mir-20a	MI0000076	miRNA overexpression	3.37		Patient study control-phenotype	miRNA microarray
26	16966691	Pancreatic cancer	1882	Cancer	hsa-mir-107	MI0000114	miRNA overexpression	6.16		Patient study control-phenotype	miRNA microarray
26	16966691	Pancreatic cancer	1882	Cancer	hsa-mir-26b	MI0000084	miRNA overexpression	4.15		Patient study control-phenotype	miRNA microarray
26	16966691	Pancreatic cancer	1882	Cancer	hsa-mir-215	MI0000291	miRNA overexpression	4.7		Patient study control-phenotype	miRNA microarray
26	16966691	Pancreatic cancer	1882	Cancer	hsa-mir-92a-2	MI0000094	miRNA overexpression	3.6		Patient study control-phenotype	miRNA microarray
26	16966691	Pancreatic cancer	1882	Cancer	hsa-mir-192	MI0000234	miRNA overexpression	3.24		Patient study control-phenotype	miRNA microarray
26	16966691	Pancreatic cancer	1882	Cancer	hsa-mir-342	MI0000805	miRNA overexpression	3.37		Patient study control-phenotype	miRNA microarray
26	16966691	Pancreatic cancer	1882	Cancer	hsa-mir-100	MI0000102	miRNA overexpression	3.36		Patient study control-phenotype	miRNA microarray
26	16966691	Pancreatic cancer	1882	Cancer	hsa-mir-106a	MI0000113	miRNA overexpression	3.02		Patient study control-phenotype	miRNA microarray
26	16966691	Pancreatic cancer	1882	Cancer	hsa-mir-15a	MI0000069	miRNA overexpression	2.83		Patient study control-phenotype	miRNA microarray
26	16966691	Pancreatic cancer	1882	Cancer	hsa-mir-23a	MI0000079	miRNA overexpression	4.23		Patient study control-phenotype	miRNA microarray
26	16966691	Pancreatic cancer	1882	Cancer	hsa-mir-181b-1	MI0000270	miRNA overexpression	4		Patient study control-phenotype	miRNA microarray
26	16966691	Pancreatic cancer	1882	Cancer	hsa-mir-128-2	MI0000727	miRNA overexpression	2.58		Patient study control-phenotype	miRNA microarray
26	16966691	Pancreatic cancer	1882	Cancer	hsa-mir-106b	MI0000734	miRNA overexpression	2.5		Patient study control-phenotype	miRNA microarray
26	16966691	Pancreatic cancer	1882	Cancer	hsa-mir-194-1	MI0000488	miRNA overexpression	3.21		Patient study control-phenotype	miRNA microarray
26	16966691	Pancreatic cancer	1882	Cancer	hsa-mir-219-1	MI0000296	miRNA overexpression	2.06		Patient study control-phenotype	miRNA microarray
26	16966691	Pancreatic cancer	1882	Cancer	hsa-mir-24-2	MI0000081	miRNA overexpression	3.27		Patient study control-phenotype	miRNA microarray
26	16966691	Pancreatic cancer	1882	Cancer	hsa-mir-218-2	MI0000295	miRNA downregulation	3.7		Patient study control-phenotype	miRNA microarray
26	16966691	Pancreatic cancer	1882	Cancer	hsa-mir-339	MI0000815	miRNA downregulation	3.7		Patient study control-phenotype	miRNA microarray
26	16966691	Pancreatic cancer	1882	Cancer	hsa-mir-326	MI0000808	miRNA downregulation	3.8		Patient study control-phenotype	miRNA microarray
26	16966691	Pancreatic cancer	1882	Cancer	hsa-mir-34c	MI0000743	miRNA downregulation	3.7		Patient study control-phenotype	miRNA microarray
26	16966691	Pancreatic cancer	1882	Cancer	hsa-mir-152	MI0000462	miRNA downregulation	3.2		Patient study control-phenotype	miRNA microarray
26	16966691	Pancreatic cancer	1882	Cancer	hsa-mir-138-2	MI0000455	miRNA downregulation	3.03		Patient study control-phenotype	miRNA microarray
26	16966691	Pancreatic cancer	1882	Cancer	hsa-mir-128-1	MI0000447	miRNA downregulation	3.03		Patient study control-phenotype	miRNA microarray
29	18519671	Colorectal cancer		Cancer	hsa-mir-34b	MI0000742	miRNA downregulation			Patient study control-phenotype	quantitative PCR
29	18519671	Colorectal cancer		Cancer	hsa-mir-34c	MI0000743	miRNA downregulation			Patient study control-phenotype	quantitative PCR
30	18172508	Colorectal cancer		Cancer	hsa-let-7g	MI0000433	miRNA overexpression	6		Patient study control-phenotype	quantitative PCR
30	18172508	Colorectal cancer		Cancer	hsa-mir-181b-1	MI0000270	miRNA overexpression			Patient study control-phenotype	quantitative PCR
30	18172508	Colorectal cancer		Cancer	hsa-mir-200c	MI0000650	miRNA overexpression			Patient study control-phenotype	quantitative PCR
33	18759060	Glioblastoma multiforme, somatic		Cancer	hsa-mir-221	MI0000298	miRNA overexpression	1.7	3.1	Patient study control-phenotype	miRNA microarray
34	18577219	Glioblastoma multiforme, somatic		Cancer	hsa-mir-7-1	MI0000263	miRNA downregulation	34		Patient study control-phenotype	quantitative PCR
34	18577219	Glioblastoma multiforme, somatic		Cancer	hsa-mir-31	MI0000089	miRNA downregulation	17		Patient study control-phenotype	quantitative PCR
34	18577219	Glioblastoma multiforme, somatic		Cancer	hsa-mir-107	MI0000114	miRNA downregulation	14		Patient study control-phenotype	quantitative PCR
34	18577219	Glioblastoma multiforme, somatic		Cancer	hsa-mir-124-3	MI0000445	miRNA downregulation	57		Patient study control-phenotype	quantitative PCR
34	18577219	Glioblastoma multiforme, somatic		Cancer	hsa-mir-124-1	MI0000443	miRNA downregulation	45		Patient study control-phenotype	quantitative PCR
34	18577219	Glioblastoma multiforme, somatic		Cancer	hsa-mir-129-1	MI0000252	miRNA downregulation	45		Patient study control-phenotype	quantitative PCR
34	18577219	Glioblastoma multiforme, somatic		Cancer	hsa-mir-137	MI0000454	miRNA downregulation	63		Patient study control-phenotype	quantitative PCR
34	18577219	Glioblastoma multiforme, somatic		Cancer	hsa-mir-138-1	MI0000476	miRNA downregulation	27		Patient study control-phenotype	quantitative PCR
34	18577219	Glioblastoma multiforme, somatic		Cancer	hsa-mir-139	MI0000261	miRNA downregulation	66		Patient study control-phenotype	quantitative PCR
34	18577219	Glioblastoma multiforme, somatic		Cancer	hsa-mir-187	MI0000274	miRNA downregulation	6		Patient study control-phenotype	quantitative PCR
34	18577219	Glioblastoma multiforme, somatic		Cancer	hsa-mir-203	MI0000283	miRNA downregulation	13		Patient study control-phenotype	quantitative PCR
34	18577219	Glioblastoma multiforme, somatic		Cancer	hsa-mir-218-1	MI0000294	miRNA downregulation	40		Patient study control-phenotype	quantitative PCR
34	18577219	Glioblastoma multiforme, somatic		Cancer	hsa-mir-10b	MI0000267	miRNA overexpression	35		Patient study control-phenotype	quantitative PCR
34	18577219	Glioblastoma multiforme, somatic		Cancer	hsa-mir-101-1	MI0000103	miRNA downregulation	4		Patient study control-phenotype	quantitative PCR
34	18577219	Glioblastoma multiforme, somatic		Cancer	hsa-mir-128-1	MI0000447	miRNA downregulation	27		Patient study control-phenotype	quantitative PCR
34	18577219	Glioblastoma multiforme, somatic		Cancer	hsa-mir-132	MI0000449	miRNA downregulation	7		Patient study control-phenotype	quantitative PCR
34	18577219	Glioblastoma multiforme, somatic		Cancer	hsa-mir-133a-1	MI0000450	miRNA downregulation	17		Patient study control-phenotype	quantitative PCR
34	18577219	Glioblastoma multiforme, somatic		Cancer	hsa-mir-133b	MI0000822	miRNA downregulation	14		Patient study control-phenotype	quantitative PCR
34	18577219	Glioblastoma multiforme, somatic		Cancer	hsa-mir-149	MI0000478	miRNA downregulation	9		Patient study control-phenotype	quantitative PCR
34	18577219	Glioblastoma multiforme, somatic		Cancer	hsa-mir-153-1	MI0000463	miRNA downregulation	12		Patient study control-phenotype	quantitative PCR
34	18577219	Glioblastoma multiforme, somatic		Cancer	hsa-mir-154	MI0000480	miRNA downregulation	7		Patient study control-phenotype	quantitative PCR
34	18577219	Glioblastoma multiforme, somatic		Cancer	hsa-mir-185	MI0000482	miRNA downregulation	5		Patient study control-phenotype	quantitative PCR
34	18577219	Glioblastoma multiforme, somatic		Cancer	hsa-mir-29b-1	MI0000105	miRNA downregulation	6		Patient study control-phenotype	quantitative PCR
34	18577219	Glioblastoma multiforme, somatic		Cancer	hsa-mir-323	MI0000807	miRNA downregulation	17		Patient study control-phenotype	quantitative PCR
34	18577219	Glioblastoma multiforme, somatic		Cancer	hsa-mir-328	MI0000804	miRNA downregulation	8		Patient study control-phenotype	quantitative PCR
34	18577219	Glioblastoma multiforme, somatic		Cancer	hsa-mir-330	MI0000803	miRNA downregulation	18		Patient study control-phenotype	quantitative PCR
34	18577219	Glioblastoma multiforme, somatic		Cancer	hsa-mir-21	MI0000077	miRNA overexpression	7		Patient study control-phenotype	quantitative PCR
34	18577219	Glioblastoma multiforme, somatic		Cancer	hsa-mir-155	MI0000681	miRNA overexpression	8		Patient study control-phenotype	quantitative PCR
34	18577219	Glioblastoma multiforme, somatic		Cancer	hsa-mir-210	MI0000286	miRNA overexpression	7		Patient study control-phenotype	quantitative PCR
35	17891175	Prostate cancer		Cancer	hsa-mir-125b-1	MI0000446	miRNA downregulation			Patient study control-phenotype	quantitative PCR
36	18434550	Alzheimer disease, susceptibility to		Neurological	hsa-mir-210	MI0000286	miRNA downregulation	1.51		Patient study control-phenotype	miRNA microarray
36	18434550	Alzheimer disease, susceptibility to		Neurological	hsa-mir-181c	MI0000271	miRNA downregulation	1.41		Patient study control-phenotype	miRNA microarray
36	18434550	Alzheimer disease, susceptibility to		Neurological	hsa-mir-15a	MI0000069	miRNA downregulation	1.54		Patient study control-phenotype	miRNA microarray
36	18434550	Alzheimer disease, susceptibility to		Neurological	hsa-mir-9-1	MI0000466	miRNA downregulation	1.29		Patient study control-phenotype	miRNA microarray
36	18434550	Alzheimer disease, susceptibility to		Neurological	hsa-mir-488	MI0003123	miRNA downregulation	1.29		Patient study control-phenotype	miRNA microarray
36	18434550	Alzheimer disease, susceptibility to		Neurological	hsa-mir-22	MI0000078	miRNA downregulation	1.2		Patient study control-phenotype	miRNA microarray
36	18434550	Alzheimer disease, susceptibility to		Neurological	hsa-mir-101-1	MI0000103	miRNA downregulation	1.45		Patient study control-phenotype	miRNA microarray
36	18434550	Alzheimer disease, susceptibility to		Neurological	hsa-mir-29b-1	MI0000105	miRNA downregulation	1.67		Patient study control-phenotype	miRNA microarray
36	18434550	Alzheimer disease, susceptibility to		Neurological	hsa-let-7i	MI0000434	miRNA downregulation	1.14		Patient study control-phenotype	miRNA microarray
36	18434550	Alzheimer disease, susceptibility to		Neurological	hsa-mir-19b-1	MI0000074	miRNA downregulation	1.56		Patient study control-phenotype	miRNA microarray
36	18434550	Alzheimer disease, susceptibility to		Neurological	hsa-mir-106b	MI0000734	miRNA downregulation	1.41		Patient study control-phenotype	miRNA microarray
36	18434550	Alzheimer disease, susceptibility to		Neurological	hsa-mir-26b	MI0000084	miRNA downregulation	1.27		Patient study control-phenotype	miRNA microarray
36	18434550	Alzheimer disease, susceptibility to		Neurological	hsa-mir-363	MI0000764	miRNA downregulation	1.32		Patient study control-phenotype	miRNA microarray
36	18434550	Alzheimer disease, susceptibility to		Neurological	hsa-mir-93	MI0000095	miRNA downregulation	1.2		Patient study control-phenotype	miRNA microarray
36	18434550	Alzheimer disease, susceptibility to		Neurological	hsa-mir-520h	MI0003175	miRNA overexpression	1.44		Patient study control-phenotype	miRNA microarray
36	18434550	Alzheimer disease, susceptibility to		Neurological	hsa-mir-197	MI0000239	miRNA overexpression	1.25		Patient study control-phenotype	miRNA microarray
36	18434550	Alzheimer disease, susceptibility to		Neurological	hsa-mir-511-1	MI0003127	miRNA overexpression	1.21		Patient study control-phenotype	miRNA microarray
36	18434550	Alzheimer disease, susceptibility to		Neurological	hsa-mir-320a	MI0000542	miRNA overexpression	1.15		Patient study control-phenotype	miRNA microarray
39	18234899	Alzheimer disease, susceptibility to		Neurological	hsa-mir-23b	MI0000439	miRNA downregulation			Patient study control-phenotype	miRNA microarray
39	18234899	Alzheimer disease, susceptibility to		Neurological	hsa-mir-107	MI0000114	miRNA downregulation			Patient study control-phenotype	miRNA microarray
40	14573789	Colorectal cancer		Cancer	hsa-mir-143	MI0000459	miRNA downregulation			Patient study control-phenotype	Northern Blot
40	14573789	Colorectal cancer		Cancer	hsa-mir-145	MI0000461	miRNA downregulation			Patient study control-phenotype	Northern Blot
41	18234899	Alzheimer disease, susceptibility to		Neurological	hsa-mir-107	MI0000114	miRNA downregulation			Patient study control-phenotype	In situ hybridization
42	14573789	Adenomas, multiple colorectal		Cancer	hsa-mir-145	MI0000461	miRNA downregulation			Patient study control-phenotype	Northern Blot
42	14573789	Adenomas, multiple colorectal		Cancer	hsa-mir-143	MI0000459	miRNA downregulation			Patient study control-phenotype	Northern Blot
43	18642050	Pancreatic cancer		Cancer	hsa-mir-21	MI0000077	miRNA overexpression			Patient study control-phenotype	In situ hybridization
44	17326821	Schizophrenia, susceptibility to		Psychiatric	hsa-mir-26b	MI0000084	miRNA downregulation	1.59		Patient study control-phenotype	miRNA microarray
44	17326821	Schizophrenia, susceptibility to		Psychiatric	hsa-mir-30b	MI0000441	miRNA downregulation	1.47		Patient study control-phenotype	miRNA microarray
44	17326821	Schizophrenia, susceptibility to		Psychiatric	hsa-mir-29b-1	MI0000105	miRNA downregulation	1.45		Patient study control-phenotype	miRNA microarray
44	17326821	Schizophrenia, susceptibility to		Psychiatric	hsa-mir-195	MI0000489	miRNA downregulation	1.34		Patient study control-phenotype	miRNA microarray
44	17326821	Schizophrenia, susceptibility to		Psychiatric	hsa-mir-92a-1	MI0000093	miRNA downregulation	1.32		Patient study control-phenotype	miRNA microarray
44	17326821	Schizophrenia, susceptibility to		Psychiatric	hsa-mir-30a	MI0000088	miRNA downregulation	1.27		Patient study control-phenotype	miRNA microarray
44	17326821	Schizophrenia, susceptibility to		Psychiatric	hsa-mir-30d	MI0000255	miRNA downregulation	1.25		Patient study control-phenotype	miRNA microarray
44	17326821	Schizophrenia, susceptibility to		Psychiatric	hsa-mir-20b	MI0001519	miRNA downregulation	1.23		Patient study control-phenotype	miRNA microarray
44	17326821	Schizophrenia, susceptibility to		Psychiatric	hsa-mir-29c	MI0000735	miRNA downregulation	1.22		Patient study control-phenotype	miRNA microarray
44	17326821	Schizophrenia, susceptibility to		Psychiatric	hsa-mir-29a	MI0000087	miRNA downregulation	1.22		Patient study control-phenotype	miRNA microarray
44	17326821	Schizophrenia, susceptibility to		Psychiatric	hsa-mir-212	MI0000288	miRNA downregulation	1.22		Patient study control-phenotype	miRNA microarray
44	17326821	Schizophrenia, susceptibility to		Psychiatric	hsa-mir-7-1	MI0000263	miRNA downregulation	1.43		Patient study control-phenotype	miRNA microarray
44	17326821	Schizophrenia, susceptibility to		Psychiatric	hsa-mir-24-1	MI0000080	miRNA downregulation	1.27		Patient study control-phenotype	miRNA microarray
44	17326821	Schizophrenia, susceptibility to		Psychiatric	hsa-mir-30e	MI0000749	miRNA downregulation	1.12		Patient study control-phenotype	miRNA microarray
44	17326821	Schizophrenia, susceptibility to		Psychiatric	hsa-mir-9-1	MI0000466	miRNA downregulation	1.3		Patient study control-phenotype	miRNA microarray
44	17326821	Schizophrenia, susceptibility to		Psychiatric	hsa-mir-106b	MI0000734	miRNA overexpression	1.77		Patient study control-phenotype	miRNA microarray
45	16505370	Colorectal cancer		Cancer	hsa-mir-133a-1	MI0000450	miRNA downregulation	22.6		Patient study control-phenotype	quantitative PCR
45	16505370	Colorectal cancer		Cancer	hsa-mir-125b-1	MI0000446	miRNA downregulation	14		Patient study control-phenotype	quantitative PCR
45	16505370	Colorectal cancer		Cancer	hsa-mir-342	MI0000805	miRNA downregulation	11.8		Patient study control-phenotype	quantitative PCR
45	16505370	Colorectal cancer		Cancer	hsa-mir-1-1	MI0000651	miRNA downregulation	11.8		Patient study control-phenotype	quantitative PCR
45	16505370	Colorectal cancer		Cancer	hsa-mir-107	MI0000114	miRNA downregulation	11.8		Patient study control-phenotype	quantitative PCR
45	16505370	Colorectal cancer		Cancer	hsa-mir-28	MI0000086	miRNA downregulation	9.9		Patient study control-phenotype	quantitative PCR
45	16505370	Colorectal cancer		Cancer	hsa-let-7c	MI0000064	miRNA downregulation	7.1		Patient study control-phenotype	quantitative PCR
45	16505370	Colorectal cancer		Cancer	hsa-mir-365-1	MI0000767	miRNA downregulation	6.5		Patient study control-phenotype	quantitative PCR
45	16505370	Colorectal cancer		Cancer	hsa-mir-345	MI0000825	miRNA downregulation	6.3		Patient study control-phenotype	quantitative PCR
45	16505370	Colorectal cancer		Cancer	hsa-mir-145	MI0000461	miRNA downregulation	6.3		Patient study control-phenotype	quantitative PCR
45	16505370	Colorectal cancer		Cancer	hsa-mir-30c-1	MI0000736	miRNA downregulation	6.2		Patient study control-phenotype	quantitative PCR
45	16505370	Colorectal cancer		Cancer	hsa-mir-103-1	MI0000109	miRNA downregulation	4.9		Patient study control-phenotype	quantitative PCR
45	16505370	Colorectal cancer		Cancer	hsa-mir-375	MI0000783	miRNA downregulation	4.3		Patient study control-phenotype	quantitative PCR
45	16505370	Colorectal cancer		Cancer	hsa-mir-143	MI0000459	miRNA downregulation	4		Patient study control-phenotype	quantitative PCR
45	16505370	Colorectal cancer		Cancer	hsa-let-7b	MI0000063	miRNA downregulation	3.8		Patient study control-phenotype	quantitative PCR
45	16505370	Colorectal cancer		Cancer	hsa-mir-181a-1	MI0000289	miRNA downregulation	3.6		Patient study control-phenotype	quantitative PCR
45	16505370	Colorectal cancer		Cancer	hsa-mir-193a	MI0000487	miRNA downregulation	3.5		Patient study control-phenotype	quantitative PCR
45	16505370	Colorectal cancer		Cancer	hsa-mir-23b	MI0000439	miRNA downregulation	3		Patient study control-phenotype	quantitative PCR
45	16505370	Colorectal cancer		Cancer	hsa-mir-195	MI0000489	miRNA downregulation	2.8		Patient study control-phenotype	quantitative PCR
45	16505370	Colorectal cancer		Cancer	hsa-mir-29c	MI0000735	miRNA downregulation	2.8		Patient study control-phenotype	quantitative PCR
45	16505370	Colorectal cancer		Cancer	hsa-mir-218-1	MI0000294	miRNA downregulation	2.6		Patient study control-phenotype	quantitative PCR
45	16505370	Colorectal cancer		Cancer	hsa-mir-30a	MI0000088	miRNA downregulation	2.4		Patient study control-phenotype	quantitative PCR
45	16505370	Colorectal cancer		Cancer	hsa-let-7a-1	MI0000060	miRNA downregulation	2.3		Patient study control-phenotype	quantitative PCR
45	16505370	Colorectal cancer		Cancer	hsa-mir-30e	MI0000749	miRNA downregulation	2.1		Patient study control-phenotype	quantitative PCR
45	16505370	Colorectal cancer		Cancer	hsa-mir-30d	MI0000255	miRNA downregulation	2.1		Patient study control-phenotype	quantitative PCR
45	16505370	Colorectal cancer		Cancer	hsa-mir-29b-1	MI0000105	miRNA downregulation	2		Patient study control-phenotype	quantitative PCR
45	16505370	Colorectal cancer		Cancer	hsa-mir-26a-1	MI0000083	miRNA downregulation	2		Patient study control-phenotype	quantitative PCR
45	16505370	Colorectal cancer		Cancer	hsa-mir-101-1	MI0000103	miRNA downregulation	1.9		Patient study control-phenotype	quantitative PCR
45	16505370	Colorectal cancer		Cancer	hsa-let-7f-1	MI0000067	miRNA downregulation	1.9		Patient study control-phenotype	quantitative PCR
45	16505370	Colorectal cancer		Cancer	hsa-let-7g	MI0000433	miRNA downregulation	1.8		Patient study control-phenotype	quantitative PCR
45	16505370	Colorectal cancer		Cancer	hsa-mir-16-1	MI0000070	miRNA downregulation	1.6		Patient study control-phenotype	quantitative PCR
45	16505370	Colorectal cancer		Cancer	hsa-mir-200c	MI0000650	miRNA downregulation	1.4		Patient study control-phenotype	quantitative PCR
45	16505370	Colorectal cancer		Cancer	hsa-mir-24-1	MI0000080	miRNA downregulation	1.4		Patient study control-phenotype	quantitative PCR
45	16505370	Colorectal cancer		Cancer	hsa-mir-200b	MI0000342	miRNA overexpression	1.4		Patient study control-phenotype	quantitative PCR
45	16505370	Colorectal cancer		Cancer	hsa-mir-192	MI0000234	miRNA overexpression	1.6		Patient study control-phenotype	quantitative PCR
45	16505370	Colorectal cancer		Cancer	hsa-mir-21	MI0000077	miRNA overexpression	1.6		Patient study control-phenotype	quantitative PCR
45	16505370	Colorectal cancer		Cancer	hsa-mir-27b	MI0000440	miRNA overexpression	1.6		Patient study control-phenotype	quantitative PCR
45	16505370	Colorectal cancer		Cancer	hsa-mir-29a	MI0000087	miRNA overexpression	2		Patient study control-phenotype	quantitative PCR
45	16505370	Colorectal cancer		Cancer	hsa-mir-19b-1	MI0000074	miRNA overexpression	2		Patient study control-phenotype	quantitative PCR
45	16505370	Colorectal cancer		Cancer	hsa-mir-92a-1	MI0000093	miRNA overexpression	2		Patient study control-phenotype	quantitative PCR
45	16505370	Colorectal cancer		Cancer	hsa-mir-32	MI0000090	miRNA overexpression	2.5		Patient study control-phenotype	quantitative PCR
45	16505370	Colorectal cancer		Cancer	hsa-mir-200a	MI0000737	miRNA overexpression	2.5		Patient study control-phenotype	quantitative PCR
45	16505370	Colorectal cancer		Cancer	hsa-mir-142	MI0000458	miRNA overexpression	2.5		Patient study control-phenotype	quantitative PCR
45	16505370	Colorectal cancer		Cancer	hsa-mir-25	MI0000082	miRNA overexpression	2.5		Patient study control-phenotype	quantitative PCR
45	16505370	Colorectal cancer		Cancer	hsa-mir-148a	MI0000253	miRNA overexpression	2.5		Patient study control-phenotype	quantitative PCR
45	16505370	Colorectal cancer		Cancer	hsa-mir-191	MI0000465	miRNA overexpression	2.5		Patient study control-phenotype	quantitative PCR
45	16505370	Colorectal cancer		Cancer	hsa-mir-33a	MI0000091	miRNA overexpression	3.3		Patient study control-phenotype	quantitative PCR
45	16505370	Colorectal cancer		Cancer	hsa-mir-429	MI0001641	miRNA overexpression	5		Patient study control-phenotype	quantitative PCR
45	16505370	Colorectal cancer		Cancer	hsa-mir-18a	MI0000072	miRNA overexpression	5		Patient study control-phenotype	quantitative PCR
45	16505370	Colorectal cancer		Cancer	hsa-mir-106b	MI0000734	miRNA overexpression	5		Patient study control-phenotype	quantitative PCR
47	17237814	Pancreatic cancer		Cancer	hsa-mir-205	MI0000285	miRNA overexpression	9		Patient study control-phenotype	miRNA microarray
47	17237814	Pancreatic cancer		Cancer	hsa-mir-29c	MI0000735	miRNA downregulation	6		Patient study control-phenotype	miRNA microarray
47	17237814	Pancreatic cancer		Cancer	hsa-mir-216a	MI0000292	miRNA downregulation	233		Patient study control-phenotype	miRNA microarray
47	17237814	Pancreatic cancer		Cancer	hsa-mir-217	MI0000293	miRNA downregulation	293		Patient study control-phenotype	miRNA microarray
47	17237814	Pancreatic cancer		Cancer	hsa-mir-375	MI0000783	miRNA downregulation	12		Patient study control-phenotype	miRNA microarray
47	17237814	Pancreatic cancer		Cancer	hsa-mir-143	MI0000459	miRNA overexpression	7		Patient study control-phenotype	miRNA microarray
47	17237814	Pancreatic cancer		Cancer	hsa-mir-145	MI0000461	miRNA overexpression	6		Patient study control-phenotype	miRNA microarray
47	17237814	Pancreatic cancer		Cancer	hsa-mir-146a	MI0000477	miRNA overexpression	8		Patient study control-phenotype	miRNA microarray
47	17237814	Pancreatic cancer		Cancer	hsa-mir-196b	MI0001150	miRNA overexpression	14		Patient study control-phenotype	miRNA microarray
47	17237814	Pancreatic cancer		Cancer	hsa-mir-93	MI0000095	miRNA overexpression	3		Patient study control-phenotype	miRNA microarray
47	17237814	Pancreatic cancer		Cancer	hsa-mir-96	MI0000098	miRNA downregulation	5		Patient study control-phenotype	miRNA microarray
47	17237814	Pancreatic cancer		Cancer	hsa-mir-31	MI0000089	miRNA overexpression	16		Patient study control-phenotype	miRNA microarray
47	17237814	Pancreatic cancer		Cancer	hsa-mir-210	MI0000286	miRNA overexpression	17		Patient study control-phenotype	miRNA microarray
47	17237814	Pancreatic cancer		Cancer	hsa-mir-148b	MI0000811	miRNA downregulation	10		Patient study control-phenotype	miRNA microarray
47	17237814	Pancreatic cancer		Cancer	hsa-mir-196a-2	MI0000279	miRNA overexpression	14		Patient study control-phenotype	miRNA microarray
47	17237814	Pancreatic cancer		Cancer	hsa-mir-141	MI0000457	miRNA downregulation	4.5		Patient study control-phenotype	miRNA microarray
47	17237814	Pancreatic cancer		Cancer	hsa-mir-18a	MI0000072	miRNA overexpression	5		Patient study control-phenotype	miRNA microarray
47	17237814	Pancreatic cancer		Cancer	hsa-mir-203	MI0000283	miRNA overexpression	5		Patient study control-phenotype	miRNA microarray
47	17237814	Pancreatic cancer		Cancer	hsa-mir-150	MI0000479	miRNA overexpression	14		Patient study control-phenotype	miRNA microarray
47	17237814	Pancreatic cancer		Cancer	hsa-mir-155	MI0000681	miRNA overexpression	10		Patient study control-phenotype	miRNA microarray
47	17237814	Pancreatic cancer		Cancer	hsa-mir-130b	MI0000748	miRNA downregulation	11		Patient study control-phenotype	miRNA microarray
47	17237814	Pancreatic cancer		Cancer	hsa-mir-221	MI0000298	miRNA overexpression	4		Patient study control-phenotype	miRNA microarray
47	17237814	Pancreatic cancer		Cancer	hsa-mir-222	MI0000299	miRNA overexpression	8		Patient study control-phenotype	miRNA microarray
47	17237814	Pancreatic cancer		Cancer	hsa-mir-223	MI0000300	miRNA overexpression	11		Patient study control-phenotype	miRNA microarray
47	17237814	Pancreatic cancer		Cancer	hsa-mir-224	MI0000301	miRNA overexpression	3.5		Patient study control-phenotype	miRNA microarray
47	17237814	Pancreatic cancer		Cancer	hsa-mir-148a	MI0000253	miRNA downregulation	27		Patient study control-phenotype	miRNA microarray
49	16651716	Colorectal cancer		Cancer	hsa-let-7a-1	MI0000060	miRNA downregulation			Patient study control-phenotype	quantitative PCR
50	18801740	Alzheimer disease, susceptibility to		Neurological	hsa-mir-146a	MI0000477	miRNA overexpression	3.3		Patient study control-phenotype	miRNA microarray
51	18801740	Alzheimer disease, susceptibility to		Neurological	hsa-mir-146a	MI0000477	miRNA overexpression	2.3		Patient study control-phenotype	miRNA microarray
52	17360662	Diabetic nephropathy, susceptibility to		Endocrine	mmu-mir-192	MI0000551	miRNA overexpression			Patient study control-phenotype	quantitative PCR
53	17761882	Parkinson disease		Neurological	hsa-mir-133b	MI0000822	miRNA downregulation	6.66667		Patient study control-phenotype	quantitative PCR
53	17761882	Parkinson disease		Neurological	hsa-mir-218-2	MI0000295	miRNA downregulation	25		Patient study control-phenotype	quantitative PCR
53	17761882	Parkinson disease		Neurological	hsa-mir-200a	MI0000737	miRNA downregulation	8.33333		Patient study control-phenotype	quantitative PCR
53	17761882	Parkinson disease		Neurological	hsa-mir-103-1	MI0000109	miRNA downregulation	4.54545		Patient study control-phenotype	quantitative PCR
53	17761882	Parkinson disease		Neurological	hsa-mir-219-1	MI0000296	miRNA downregulation	2		Patient study control-phenotype	quantitative PCR
53	17761882	Parkinson disease		Neurological	hsa-mir-139	MI0000261	miRNA downregulation	1.96078		Patient study control-phenotype	quantitative PCR
53	17761882	Parkinson disease		Neurological	hsa-mir-24-1	MI0000080	miRNA downregulation	1.88679		Patient study control-phenotype	quantitative PCR
53	17761882	Parkinson disease		Neurological	hsa-mir-142	MI0000458	miRNA downregulation	1.53846		Patient study control-phenotype	quantitative PCR
53	17761882	Parkinson disease		Neurological	hsa-mir-26a-1	MI0000083	miRNA downregulation	1.49254		Patient study control-phenotype	quantitative PCR
53	17761882	Parkinson disease		Neurological	hsa-mir-125a	MI0000469	miRNA downregulation	1.40845		Patient study control-phenotype	quantitative PCR
53	17761882	Parkinson disease		Neurological	hsa-mir-99a	MI0000101	miRNA downregulation	1.40845		Patient study control-phenotype	quantitative PCR
53	17761882	Parkinson disease		Neurological	hsa-mir-143	MI0000459	miRNA downregulation	1.03093		Patient study control-phenotype	quantitative PCR
53	17761882	Parkinson disease		Neurological	hsa-mir-210	MI0000286	miRNA downregulation	1.02041		Patient study control-phenotype	quantitative PCR
53	17761882	Parkinson disease		Neurological	hsa-mir-15a	MI0000069	miRNA downregulation	1.33333		Patient study control-phenotype	quantitative PCR
53	17761882	Parkinson disease		Neurological	hsa-mir-130a	MI0000448	miRNA downregulation	1.05263		Patient study control-phenotype	quantitative PCR
53	17761882	Parkinson disease		Neurological	hsa-mir-25	MI0000082	miRNA overexpression	1.03		Patient study control-phenotype	quantitative PCR
53	17761882	Parkinson disease		Neurological	hsa-let-7a-1	MI0000060	miRNA overexpression	1.1		Patient study control-phenotype	quantitative PCR
53	17761882	Parkinson disease		Neurological	hsa-mir-144	MI0000460	miRNA overexpression	1.13		Patient study control-phenotype	quantitative PCR
53	17761882	Parkinson disease		Neurological	hsa-mir-153-1	MI0000463	miRNA overexpression	1.14		Patient study control-phenotype	quantitative PCR
53	17761882	Parkinson disease		Neurological	hsa-let-7g	MI0000433	miRNA overexpression	1.24		Patient study control-phenotype	quantitative PCR
53	17761882	Parkinson disease		Neurological	hsa-let-7i	MI0000434	miRNA overexpression	1.27		Patient study control-phenotype	quantitative PCR
53	17761882	Parkinson disease		Neurological	hsa-mir-136	MI0000475	miRNA overexpression	1.37		Patient study control-phenotype	quantitative PCR
53	17761882	Parkinson disease		Neurological	hsa-let-7b	MI0000063	miRNA overexpression	1.39		Patient study control-phenotype	quantitative PCR
53	17761882	Parkinson disease		Neurological	hsa-mir-7-2	MI0000264	miRNA overexpression	1.49		Patient study control-phenotype	quantitative PCR
53	17761882	Parkinson disease		Neurological	hsa-mir-9-1	MI0000466	miRNA overexpression	1.55		Patient study control-phenotype	quantitative PCR
53	17761882	Parkinson disease		Neurological	hsa-mir-331	MI0000812	miRNA overexpression	1.64		Patient study control-phenotype	quantitative PCR
53	17761882	Parkinson disease		Neurological	hsa-mir-26b	MI0000084	miRNA overexpression	1.75		Patient study control-phenotype	quantitative PCR
53	17761882	Parkinson disease		Neurological	hsa-mir-326	MI0000808	miRNA overexpression	2.35		Patient study control-phenotype	quantitative PCR
53	17761882	Parkinson disease		Neurological	hsa-mir-138-2	MI0000455	miRNA overexpression	2.36		Patient study control-phenotype	quantitative PCR
53	17761882	Parkinson disease		Neurological	hsa-mir-204	MI0000284	miRNA overexpression	2.47		Patient study control-phenotype	quantitative PCR
53	17761882	Parkinson disease		Neurological	hsa-mir-34a	MI0000268	miRNA overexpression	2.64		Patient study control-phenotype	quantitative PCR
53	17761882	Parkinson disease		Neurological	hsa-mir-224	MI0000301	miRNA overexpression	2.88		Patient study control-phenotype	quantitative PCR
53	17761882	Parkinson disease		Neurological	hsa-mir-17	MI0000071	miRNA overexpression	3.9		Patient study control-phenotype	quantitative PCR
53	17761882	Parkinson disease		Neurological	hsa-mir-105-1	MI0000111	miRNA overexpression	6.79		Patient study control-phenotype	quantitative PCR
53	17761882	Parkinson disease		Neurological	hsa-mir-7-3	MI0000265	miRNA overexpression	41.1		Patient study control-phenotype	quantitative PCR
53	17761882	Parkinson disease		Neurological	hsa-mir-132	MI0000449	miRNA overexpression	71.33		Patient study control-phenotype	quantitative PCR
53	17761882	Parkinson disease		Neurological	hsa-mir-320a	MI0000542	miRNA overexpression	1.77		Patient study control-phenotype	quantitative PCR
53	17761882	Parkinson disease		Neurological	hsa-mir-128-1	MI0000447	miRNA overexpression	2.15		Patient study control-phenotype	quantitative PCR
53	17761882	Parkinson disease		Neurological	hsa-mir-376c	MI0000776	miRNA overexpression	1.44		Patient study control-phenotype	quantitative PCR
54	16854228	Colorectal cancer		Cancer	hsa-mir-133b	MI0000822	miRNA downregulation			Patient study control-phenotype	quantitative PCR
54	16854228	Colorectal cancer		Cancer	hsa-mir-145	MI0000461	miRNA downregulation			Patient study control-phenotype	quantitative PCR
54	16854228	Colorectal cancer		Cancer	hsa-mir-129-1	MI0000252	miRNA downregulation			Patient study control-phenotype	quantitative PCR
54	16854228	Colorectal cancer		Cancer	hsa-mir-124-1	MI0000443	miRNA downregulation			Patient study control-phenotype	quantitative PCR
54	16854228	Colorectal cancer		Cancer	hsa-mir-30a	MI0000088	miRNA downregulation			Patient study control-phenotype	quantitative PCR
54	16854228	Colorectal cancer		Cancer	hsa-mir-328	MI0000804	miRNA downregulation			Patient study control-phenotype	quantitative PCR
54	16854228	Colorectal cancer		Cancer	hsa-mir-19a	MI0000073	miRNA overexpression			Patient study control-phenotype	quantitative PCR
54	16854228	Colorectal cancer		Cancer	hsa-mir-20a	MI0000076	miRNA overexpression			Patient study control-phenotype	quantitative PCR
54	16854228	Colorectal cancer		Cancer	hsa-mir-21	MI0000077	miRNA overexpression			Patient study control-phenotype	quantitative PCR
54	16854228	Colorectal cancer		Cancer	hsa-mir-183	MI0000273	miRNA overexpression			Patient study control-phenotype	quantitative PCR
54	16854228	Colorectal cancer		Cancer	hsa-mir-96	MI0000098	miRNA overexpression			Patient study control-phenotype	quantitative PCR
54	16854228	Colorectal cancer		Cancer	hsa-mir-31	MI0000089	miRNA overexpression			Patient study control-phenotype	quantitative PCR
54	16854228	Colorectal cancer		Cancer	hsa-mir-135b	MI0000810	miRNA overexpression			Patient study control-phenotype	quantitative PCR
56	16969504	Colorectal cancer		Cancer	hsa-mir-143	MI0000459	miRNA downregulation			Patient study control-phenotype	quantitative PCR
56	16969504	Colorectal cancer		Cancer	hsa-mir-145	MI0000461	miRNA downregulation			Patient study control-phenotype	quantitative PCR
59	17308079	Colorectal cancer		Cancer	hsa-mir-124-1	MI0000443	miRNA downregulation			Patient study control-phenotype	quantitative PCR
62	18079988	Colorectal cancer		Cancer	hsa-mir-15b	MI0000438	miRNA overexpression	1.5		Patient study control-phenotype	quantitative PCR
62	18079988	Colorectal cancer		Cancer	hsa-mir-181b-1	MI0000270	miRNA overexpression	2.5		Patient study control-phenotype	quantitative PCR
62	18079988	Colorectal cancer		Cancer	hsa-mir-191	MI0000465	miRNA overexpression	1.4		Patient study control-phenotype	quantitative PCR
62	18079988	Colorectal cancer		Cancer	hsa-mir-200c	MI0000650	miRNA overexpression	3		Patient study control-phenotype	quantitative PCR
63	16331254	Hepatocellular carcinoma		Cancer	hsa-mir-18a	MI0000072	miRNA overexpression			Patient study control-phenotype	miRNA microarray
63	16331254	Hepatocellular carcinoma		Cancer	hsa-mir-18b	MI0001518	miRNA overexpression			Patient study control-phenotype	miRNA microarray
63	16331254	Hepatocellular carcinoma		Cancer	hsa-mir-224	MI0000301	miRNA overexpression			Patient study control-phenotype	miRNA microarray
63	16331254	Hepatocellular carcinoma		Cancer	hsa-mir-199a-1	MI0000242	miRNA downregulation			Patient study control-phenotype	miRNA microarray
63	16331254	Hepatocellular carcinoma		Cancer	hsa-mir-199a-2	MI0000281	miRNA downregulation			Patient study control-phenotype	miRNA microarray
63	16331254	Hepatocellular carcinoma		Cancer	hsa-mir-195	MI0000489	miRNA downregulation			Patient study control-phenotype	miRNA microarray
63	16331254	Hepatocellular carcinoma		Cancer	hsa-mir-200a	MI0000737	miRNA downregulation			Patient study control-phenotype	miRNA microarray
63	16331254	Hepatocellular carcinoma		Cancer	hsa-mir-125a	MI0000469	miRNA downregulation			Patient study control-phenotype	miRNA microarray
64	18230780	Colorectal cancer		Cancer	hsa-mir-21	MI0000077	miRNA overexpression	1.7		Patient study control-phenotype	quantitative PCR
64	18230780	Colorectal cancer		Cancer	hsa-mir-92a-1	MI0000093	miRNA overexpression	1.4		Patient study control-phenotype	quantitative PCR
64	18230780	Colorectal cancer		Cancer	hsa-mir-222	MI0000299	miRNA overexpression	1.2		Patient study control-phenotype	quantitative PCR
64	18230780	Colorectal cancer		Cancer	hsa-mir-181b-1	MI0000270	miRNA overexpression	1.2		Patient study control-phenotype	quantitative PCR
64	18230780	Colorectal cancer		Cancer	hsa-mir-210	MI0000286	miRNA overexpression	1.5		Patient study control-phenotype	quantitative PCR
64	18230780	Colorectal cancer		Cancer	hsa-mir-20a	MI0000076	miRNA overexpression	1.5		Patient study control-phenotype	quantitative PCR
64	18230780	Colorectal cancer		Cancer	hsa-mir-106a	MI0000113	miRNA overexpression	1.4		Patient study control-phenotype	quantitative PCR
64	18230780	Colorectal cancer		Cancer	hsa-mir-93	MI0000095	miRNA overexpression	1.2		Patient study control-phenotype	quantitative PCR
64	18230780	Colorectal cancer		Cancer	hsa-mir-335	MI0000816	miRNA overexpression	1.2		Patient study control-phenotype	quantitative PCR
64	18230780	Colorectal cancer		Cancer	hsa-mir-338	MI0000814	miRNA overexpression	1.1		Patient study control-phenotype	quantitative PCR
64	18230780	Colorectal cancer		Cancer	hsa-mir-346	MI0000826	miRNA overexpression	1.2		Patient study control-phenotype	quantitative PCR
64	18230780	Colorectal cancer		Cancer	hsa-mir-106b	MI0000734	miRNA overexpression	1.2		Patient study control-phenotype	quantitative PCR
64	18230780	Colorectal cancer		Cancer	hsa-mir-153-1	MI0000463	miRNA overexpression	1.1		Patient study control-phenotype	quantitative PCR
64	18230780	Colorectal cancer		Cancer	hsa-mir-219-1	MI0000296	miRNA overexpression	1.3		Patient study control-phenotype	quantitative PCR
64	18230780	Colorectal cancer		Cancer	hsa-mir-34a	MI0000268	miRNA overexpression	1.1		Patient study control-phenotype	quantitative PCR
64	18230780	Colorectal cancer		Cancer	hsa-mir-99b	MI0000746	miRNA overexpression	1.1		Patient study control-phenotype	quantitative PCR
64	18230780	Colorectal cancer		Cancer	hsa-mir-185	MI0000482	miRNA overexpression	1.2		Patient study control-phenotype	quantitative PCR
64	18230780	Colorectal cancer		Cancer	hsa-mir-223	MI0000300	miRNA overexpression	1.4		Patient study control-phenotype	quantitative PCR
64	18230780	Colorectal cancer		Cancer	hsa-mir-211	MI0000287	miRNA overexpression	1.1		Patient study control-phenotype	quantitative PCR
64	18230780	Colorectal cancer		Cancer	hsa-mir-135a-1	MI0000452	miRNA overexpression	1.1		Patient study control-phenotype	quantitative PCR
64	18230780	Colorectal cancer		Cancer	hsa-mir-127	MI0000472	miRNA overexpression	1.1		Patient study control-phenotype	quantitative PCR
64	18230780	Colorectal cancer		Cancer	hsa-mir-203	MI0000283	miRNA overexpression	1.4		Patient study control-phenotype	quantitative PCR
64	18230780	Colorectal cancer		Cancer	hsa-mir-212	MI0000288	miRNA overexpression	1.1		Patient study control-phenotype	quantitative PCR
64	18230780	Colorectal cancer		Cancer	hsa-mir-95	MI0000097	miRNA overexpression	1.2		Patient study control-phenotype	quantitative PCR
64	18230780	Colorectal cancer		Cancer	hsa-mir-342	MI0000805	miRNA downregulation	1.1		Patient study control-phenotype	quantitative PCR
64	18230780	Colorectal cancer		Cancer	hsa-mir-192	MI0000234	miRNA downregulation	1.4		Patient study control-phenotype	quantitative PCR
64	18230780	Colorectal cancer		Cancer	hsa-mir-1-1	MI0000651	miRNA downregulation	1.1		Patient study control-phenotype	quantitative PCR
64	18230780	Colorectal cancer		Cancer	hsa-mir-34b	MI0000742	miRNA downregulation	1.2		Patient study control-phenotype	quantitative PCR
64	18230780	Colorectal cancer		Cancer	hsa-mir-215	MI0000291	miRNA downregulation	1.4		Patient study control-phenotype	quantitative PCR
64	18230780	Colorectal cancer		Cancer	hsa-mir-301a	MI0000745	miRNA downregulation	1.4		Patient study control-phenotype	quantitative PCR
64	18230780	Colorectal cancer		Cancer	hsa-mir-30a	MI0000088	miRNA downregulation	1.1		Patient study control-phenotype	quantitative PCR
64	18230780	Colorectal cancer		Cancer	hsa-mir-34c	MI0000743	miRNA downregulation	1.1		Patient study control-phenotype	quantitative PCR
64	18230780	Colorectal cancer		Cancer	hsa-mir-331	MI0000812	miRNA downregulation	1.1		Patient study control-phenotype	quantitative PCR
64	18230780	Colorectal cancer		Cancer	hsa-mir-148b	MI0000811	miRNA downregulation	1.1		Patient study control-phenotype	quantitative PCR
66	18184693	Schizophrenia, susceptibility to		Psychiatric	hsa-mir-181b-2	MI0000683	miRNA overexpression	1.24	2.8	Patient study control-phenotype	quantitative PCR
67	18319255	Hepatocellular carcinoma		Cancer	hsa-mir-224	MI0000301	miRNA overexpression	3.5		Patient study control-phenotype	miRNA microarray
67	18319255	Hepatocellular carcinoma		Cancer	hsa-mir-183	MI0000273	miRNA overexpression	3.36		Patient study control-phenotype	miRNA microarray
67	18319255	Hepatocellular carcinoma		Cancer	hsa-mir-96	MI0000098	miRNA overexpression	2.64		Patient study control-phenotype	miRNA microarray
67	18319255	Hepatocellular carcinoma		Cancer	hsa-mir-9-1	MI0000466	miRNA overexpression	2.56	2.61	Patient study control-phenotype	miRNA microarray
67	18319255	Hepatocellular carcinoma		Cancer	hsa-mir-222	MI0000299	miRNA overexpression	2.32		Patient study control-phenotype	miRNA microarray
67	18319255	Hepatocellular carcinoma		Cancer	hsa-mir-216a	MI0000292	miRNA overexpression	2.1		Patient study control-phenotype	miRNA microarray
67	18319255	Hepatocellular carcinoma		Cancer	hsa-mir-21	MI0000077	miRNA overexpression	2.07		Patient study control-phenotype	miRNA microarray
67	18319255	Hepatocellular carcinoma		Cancer	hsa-mir-186	MI0000483	miRNA overexpression	2.01		Patient study control-phenotype	miRNA microarray
67	18319255	Hepatocellular carcinoma		Cancer	hsa-mir-301a	MI0000745	miRNA overexpression	1.59		Patient study control-phenotype	miRNA microarray
67	18319255	Hepatocellular carcinoma		Cancer	hsa-mir-221	MI0000298	miRNA overexpression	1.57		Patient study control-phenotype	miRNA microarray
67	18319255	Hepatocellular carcinoma		Cancer	hsa-mir-155	MI0000681	miRNA overexpression	1.44		Patient study control-phenotype	miRNA microarray
67	18319255	Hepatocellular carcinoma		Cancer	hsa-mir-182	MI0000272	miRNA overexpression	1.44	3.46	Patient study control-phenotype	miRNA microarray
67	18319255	Hepatocellular carcinoma		Cancer	hsa-mir-137	MI0000454	miRNA overexpression	1.34		Patient study control-phenotype	miRNA microarray
67	18319255	Hepatocellular carcinoma		Cancer	hsa-mir-25	MI0000082	miRNA overexpression	1.32		Patient study control-phenotype	miRNA microarray
67	18319255	Hepatocellular carcinoma		Cancer	hsa-mir-324	MI0000813	miRNA overexpression	1.28		Patient study control-phenotype	miRNA microarray
67	18319255	Hepatocellular carcinoma		Cancer	hsa-mir-151	MI0000809	miRNA overexpression	1.26		Patient study control-phenotype	miRNA microarray
67	18319255	Hepatocellular carcinoma		Cancer	hsa-mir-374a	MI0000782	miRNA overexpression	1.23		Patient study control-phenotype	miRNA microarray
67	18319255	Hepatocellular carcinoma		Cancer	hsa-mir-214	MI0000290	miRNA downregulation	2.43		Patient study control-phenotype	miRNA microarray
67	18319255	Hepatocellular carcinoma		Cancer	hsa-mir-145	MI0000461	miRNA downregulation	2.64		Patient study control-phenotype	miRNA microarray
67	18319255	Hepatocellular carcinoma		Cancer	hsa-mir-139	MI0000261	miRNA downregulation	3.26		Patient study control-phenotype	miRNA microarray
69	18387358	Down syndrome, risk of		multiple	hsa-mir-99a	MI0000101	miRNA overexpression			Patient study control-phenotype	quantitative PCR
69	18387358	Down syndrome, risk of		multiple	hsa-let-7c	MI0000064	miRNA overexpression			Patient study control-phenotype	quantitative PCR
69	18387358	Down syndrome, risk of		multiple	hsa-mir-125b-2	MI0000470	miRNA overexpression			Patient study control-phenotype	quantitative PCR
69	18387358	Down syndrome, risk of		multiple	hsa-mir-155	MI0000681	miRNA overexpression			Patient study control-phenotype	quantitative PCR
69	18387358	Down syndrome, risk of		multiple	hsa-mir-802	MI0003906	miRNA overexpression			Patient study control-phenotype	quantitative PCR
70	18387358	Down syndrome, risk of		multiple	hsa-let-7c	MI0000064	miRNA overexpression			Patient study control-phenotype	quantitative PCR
70	18387358	Down syndrome, risk of		multiple	hsa-mir-125b-2	MI0000470	miRNA overexpression			Patient study control-phenotype	quantitative PCR
70	18387358	Down syndrome, risk of		multiple	hsa-mir-155	MI0000681	miRNA overexpression			Patient study control-phenotype	quantitative PCR
70	18387358	Down syndrome, risk of		multiple	hsa-mir-802	MI0003906	miRNA overexpression			Patient study control-phenotype	quantitative PCR
70	18387358	Down syndrome, risk of		multiple	hsa-mir-99a	MI0000101	miRNA overexpression			Patient study control-phenotype	quantitative PCR
71	18607389	Colorectal cancer		Cancer	hsa-mir-10a	MI0000266	miRNA overexpression	1.2		Patient study control-phenotype	quantitative PCR
71	18607389	Colorectal cancer		Cancer	hsa-mir-15a	MI0000069	miRNA overexpression	1.4		Patient study control-phenotype	quantitative PCR
71	18607389	Colorectal cancer		Cancer	hsa-mir-9-1	MI0000466	miRNA downregulation	1.3		Patient study control-phenotype	quantitative PCR
71	18607389	Colorectal cancer		Cancer	hsa-mir-15b	MI0000438	miRNA overexpression	1.2		Patient study control-phenotype	quantitative PCR
71	18607389	Colorectal cancer		Cancer	hsa-mir-16-1	MI0000070	miRNA overexpression	1.2		Patient study control-phenotype	quantitative PCR
71	18607389	Colorectal cancer		Cancer	hsa-mir-17	MI0000071	miRNA overexpression	1.5		Patient study control-phenotype	quantitative PCR
71	18607389	Colorectal cancer		Cancer	hsa-mir-20a	MI0000076	miRNA overexpression	1.6		Patient study control-phenotype	quantitative PCR
71	18607389	Colorectal cancer		Cancer	hsa-mir-21	MI0000077	miRNA overexpression	1.8		Patient study control-phenotype	quantitative PCR
71	18607389	Colorectal cancer		Cancer	hsa-mir-25	MI0000082	miRNA overexpression	1.3		Patient study control-phenotype	quantitative PCR
71	18607389	Colorectal cancer		Cancer	hsa-mir-26b	MI0000084	miRNA overexpression	1.1		Patient study control-phenotype	quantitative PCR
71	18607389	Colorectal cancer		Cancer	hsa-mir-27a	MI0000085	miRNA overexpression	1.3		Patient study control-phenotype	quantitative PCR
71	18607389	Colorectal cancer		Cancer	hsa-mir-27b	MI0000440	miRNA overexpression	1.2		Patient study control-phenotype	quantitative PCR
71	18607389	Colorectal cancer		Cancer	hsa-mir-28	MI0000086	miRNA overexpression	1.1		Patient study control-phenotype	quantitative PCR
71	18607389	Colorectal cancer		Cancer	hsa-mir-29a	MI0000087	miRNA overexpression	1.5		Patient study control-phenotype	quantitative PCR
71	18607389	Colorectal cancer		Cancer	hsa-mir-29b-1	MI0000105	miRNA overexpression	1.3		Patient study control-phenotype	quantitative PCR
71	18607389	Colorectal cancer		Cancer	hsa-mir-29c	MI0000735	miRNA overexpression	1.2		Patient study control-phenotype	quantitative PCR
71	18607389	Colorectal cancer		Cancer	hsa-mir-301a	MI0000745	miRNA overexpression	1.3		Patient study control-phenotype	quantitative PCR
71	18607389	Colorectal cancer		Cancer	hsa-mir-30a	MI0000088	miRNA downregulation	1.4		Patient study control-phenotype	quantitative PCR
71	18607389	Colorectal cancer		Cancer	hsa-mir-30d	MI0000255	miRNA overexpression	1.2		Patient study control-phenotype	quantitative PCR
71	18607389	Colorectal cancer		Cancer	hsa-mir-31	MI0000089	miRNA overexpression	2.8		Patient study control-phenotype	quantitative PCR
71	18607389	Colorectal cancer		Cancer	hsa-mir-34a	MI0000268	miRNA overexpression	1.5		Patient study control-phenotype	quantitative PCR
71	18607389	Colorectal cancer		Cancer	hsa-mir-34b	MI0000742	miRNA overexpression	1.1		Patient study control-phenotype	quantitative PCR
71	18607389	Colorectal cancer		Cancer	hsa-mir-34c	MI0000743	miRNA overexpression	1.5		Patient study control-phenotype	quantitative PCR
71	18607389	Colorectal cancer		Cancer	hsa-mir-92a-1	MI0000093	miRNA overexpression	1.5		Patient study control-phenotype	quantitative PCR
71	18607389	Colorectal cancer		Cancer	hsa-mir-95	MI0000097	miRNA overexpression	1.8		Patient study control-phenotype	quantitative PCR
71	18607389	Colorectal cancer		Cancer	hsa-mir-96	MI0000098	miRNA overexpression	2.5		Patient study control-phenotype	quantitative PCR
71	18607389	Colorectal cancer		Cancer	hsa-mir-98	MI0000100	miRNA overexpression	1.3		Patient study control-phenotype	quantitative PCR
71	18607389	Colorectal cancer		Cancer	hsa-mir-99a	MI0000101	miRNA downregulation	1.7		Patient study control-phenotype	quantitative PCR
71	18607389	Colorectal cancer		Cancer	hsa-mir-100	MI0000102	miRNA downregulation	1.3		Patient study control-phenotype	quantitative PCR
71	18607389	Colorectal cancer		Cancer	hsa-mir-103-1	MI0000109	miRNA overexpression	1.3		Patient study control-phenotype	quantitative PCR
71	18607389	Colorectal cancer		Cancer	hsa-mir-105-1	MI0000111	miRNA overexpression	1.5		Patient study control-phenotype	quantitative PCR
71	18607389	Colorectal cancer		Cancer	hsa-mir-107	MI0000114	miRNA overexpression	1.4		Patient study control-phenotype	quantitative PCR
71	18607389	Colorectal cancer		Cancer	hsa-mir-122	MI0000442	miRNA overexpression	1.4		Patient study control-phenotype	quantitative PCR
71	18607389	Colorectal cancer		Cancer	hsa-mir-125a	MI0000469	miRNA overexpression	1.1		Patient study control-phenotype	quantitative PCR
71	18607389	Colorectal cancer		Cancer	hsa-mir-125b-1	MI0000446	miRNA overexpression	1.4		Patient study control-phenotype	quantitative PCR
71	18607389	Colorectal cancer		Cancer	hsa-mir-128-1	MI0000447	miRNA overexpression	1.3		Patient study control-phenotype	quantitative PCR
71	18607389	Colorectal cancer		Cancer	hsa-mir-129-1	MI0000252	miRNA overexpression	1.1		Patient study control-phenotype	quantitative PCR
71	18607389	Colorectal cancer		Cancer	hsa-mir-130a	MI0000448	miRNA downregulation	1.1		Patient study control-phenotype	quantitative PCR
71	18607389	Colorectal cancer		Cancer	hsa-mir-130b	MI0000748	miRNA overexpression	1.4		Patient study control-phenotype	quantitative PCR
71	18607389	Colorectal cancer		Cancer	hsa-mir-132	MI0000449	miRNA overexpression	1.2		Patient study control-phenotype	quantitative PCR
71	18607389	Colorectal cancer		Cancer	hsa-mir-133a-1	MI0000450	miRNA downregulation	1.7		Patient study control-phenotype	quantitative PCR
71	18607389	Colorectal cancer		Cancer	hsa-mir-133b	MI0000822	miRNA downregulation	2		Patient study control-phenotype	quantitative PCR
71	18607389	Colorectal cancer		Cancer	hsa-mir-134	MI0000474	miRNA downregulation	1.3		Patient study control-phenotype	quantitative PCR
71	18607389	Colorectal cancer		Cancer	hsa-mir-135a-1	MI0000452	miRNA downregulation	2		Patient study control-phenotype	quantitative PCR
71	18607389	Colorectal cancer		Cancer	hsa-mir-135b	MI0000810	miRNA overexpression	4.6		Patient study control-phenotype	quantitative PCR
71	18607389	Colorectal cancer		Cancer	hsa-mir-137	MI0000454	miRNA downregulation	1.8		Patient study control-phenotype	quantitative PCR
71	18607389	Colorectal cancer		Cancer	hsa-mir-138-1	MI0000476	miRNA overexpression	1.1		Patient study control-phenotype	quantitative PCR
71	18607389	Colorectal cancer		Cancer	hsa-mir-139	MI0000261	miRNA downregulation	1.6		Patient study control-phenotype	quantitative PCR
71	18607389	Colorectal cancer		Cancer	hsa-mir-141	MI0000457	miRNA downregulation	2.8		Patient study control-phenotype	quantitative PCR
71	18607389	Colorectal cancer		Cancer	hsa-mir-142	MI0000458	miRNA downregulation	2		Patient study control-phenotype	quantitative PCR
71	18607389	Colorectal cancer		Cancer	hsa-mir-145	MI0000461	miRNA downregulation	1.7		Patient study control-phenotype	quantitative PCR
71	18607389	Colorectal cancer		Cancer	hsa-mir-146a	MI0000477	miRNA overexpression	1.7		Patient study control-phenotype	quantitative PCR
71	18607389	Colorectal cancer		Cancer	hsa-mir-147	MI0000262	miRNA overexpression	1.5		Patient study control-phenotype	quantitative PCR
71	18607389	Colorectal cancer		Cancer	hsa-mir-148a	MI0000253	miRNA overexpression	1.9		Patient study control-phenotype	quantitative PCR
71	18607389	Colorectal cancer		Cancer	hsa-mir-149	MI0000478	miRNA downregulation	1.2		Patient study control-phenotype	quantitative PCR
71	18607389	Colorectal cancer		Cancer	hsa-mir-151	MI0000809	miRNA overexpression	1.3		Patient study control-phenotype	quantitative PCR
71	18607389	Colorectal cancer		Cancer	hsa-mir-155	MI0000681	miRNA overexpression	1.5		Patient study control-phenotype	quantitative PCR
71	18607389	Colorectal cancer		Cancer	hsa-mir-181a-1	MI0000289	miRNA overexpression	1.35		Patient study control-phenotype	quantitative PCR
71	18607389	Colorectal cancer		Cancer	hsa-mir-181b-1	MI0000270	miRNA overexpression	1.5		Patient study control-phenotype	quantitative PCR
71	18607389	Colorectal cancer		Cancer	hsa-mir-181c	MI0000271	miRNA overexpression	1.3		Patient study control-phenotype	quantitative PCR
71	18607389	Colorectal cancer		Cancer	hsa-mir-182	MI0000272	miRNA overexpression	1.9		Patient study control-phenotype	quantitative PCR
71	18607389	Colorectal cancer		Cancer	hsa-mir-184	MI0000481	miRNA downregulation	1.2		Patient study control-phenotype	quantitative PCR
71	18607389	Colorectal cancer		Cancer	hsa-mir-185	MI0000482	miRNA overexpression	1.2		Patient study control-phenotype	quantitative PCR
71	18607389	Colorectal cancer		Cancer	hsa-mir-186	MI0000483	miRNA overexpression	1.3		Patient study control-phenotype	quantitative PCR
71	18607389	Colorectal cancer		Cancer	hsa-mir-187	MI0000274	miRNA downregulation	1.7		Patient study control-phenotype	quantitative PCR
71	18607389	Colorectal cancer		Cancer	hsa-mir-190	MI0000486	miRNA overexpression	1.3		Patient study control-phenotype	quantitative PCR
71	18607389	Colorectal cancer		Cancer	hsa-mir-191	MI0000465	miRNA overexpression	1.5		Patient study control-phenotype	quantitative PCR
71	18607389	Colorectal cancer		Cancer	hsa-mir-193a	MI0000487	miRNA downregulation	1.1		Patient study control-phenotype	quantitative PCR
71	18607389	Colorectal cancer		Cancer	hsa-mir-194-1	MI0000488	miRNA overexpression	2.6		Patient study control-phenotype	quantitative PCR
71	18607389	Colorectal cancer		Cancer	hsa-mir-195	MI0000489	miRNA downregulation	1.1		Patient study control-phenotype	quantitative PCR
71	18607389	Colorectal cancer		Cancer	hsa-mir-197	MI0000239	miRNA overexpression	1.2		Patient study control-phenotype	quantitative PCR
71	18607389	Colorectal cancer		Cancer	hsa-mir-198	MI0000240	miRNA overexpression	1.2		Patient study control-phenotype	quantitative PCR
71	18607389	Colorectal cancer		Cancer	hsa-mir-19b-1	MI0000074	miRNA downregulation	1.1		Patient study control-phenotype	quantitative PCR
71	18607389	Colorectal cancer		Cancer	hsa-mir-19a	MI0000073	miRNA downregulation	1.8		Patient study control-phenotype	quantitative PCR
71	18607389	Colorectal cancer		Cancer	hsa-mir-200a	MI0000737	miRNA overexpression	3		Patient study control-phenotype	quantitative PCR
71	18607389	Colorectal cancer		Cancer	hsa-mir-200b	MI0000342	miRNA overexpression	3.1		Patient study control-phenotype	quantitative PCR
71	18607389	Colorectal cancer		Cancer	hsa-mir-200c	MI0000650	miRNA overexpression	3		Patient study control-phenotype	quantitative PCR
71	18607389	Colorectal cancer		Cancer	hsa-mir-203	MI0000283	miRNA overexpression	3.2		Patient study control-phenotype	quantitative PCR
71	18607389	Colorectal cancer		Cancer	hsa-mir-204	MI0000284	miRNA downregulation	1.1		Patient study control-phenotype	quantitative PCR
71	18607389	Colorectal cancer		Cancer	hsa-mir-205	MI0000285	miRNA overexpression	1.4		Patient study control-phenotype	quantitative PCR
71	18607389	Colorectal cancer		Cancer	hsa-mir-210	MI0000286	miRNA overexpression	2		Patient study control-phenotype	quantitative PCR
71	18607389	Colorectal cancer		Cancer	hsa-mir-214	MI0000290	miRNA downregulation	1.1		Patient study control-phenotype	quantitative PCR
71	18607389	Colorectal cancer		Cancer	hsa-mir-216a	MI0000292	miRNA overexpression	1.6		Patient study control-phenotype	quantitative PCR
71	18607389	Colorectal cancer		Cancer	hsa-mir-218-1	MI0000294	miRNA downregulation	1.3		Patient study control-phenotype	quantitative PCR
71	18607389	Colorectal cancer		Cancer	hsa-mir-219-1	MI0000296	miRNA overexpression	1.5		Patient study control-phenotype	quantitative PCR
71	18607389	Colorectal cancer		Cancer	hsa-mir-221	MI0000298	miRNA overexpression	1.6		Patient study control-phenotype	quantitative PCR
71	18607389	Colorectal cancer		Cancer	hsa-mir-222	MI0000299	miRNA overexpression	1.6		Patient study control-phenotype	quantitative PCR
71	18607389	Colorectal cancer		Cancer	hsa-mir-223	MI0000300	miRNA overexpression	1.3		Patient study control-phenotype	quantitative PCR
71	18607389	Colorectal cancer		Cancer	hsa-mir-224	MI0000301	miRNA overexpression	1.8		Patient study control-phenotype	quantitative PCR
71	18607389	Colorectal cancer		Cancer	hsa-mir-296	MI0000747	miRNA overexpression	1.1		Patient study control-phenotype	quantitative PCR
71	18607389	Colorectal cancer		Cancer	hsa-mir-320a	MI0000542	miRNA overexpression	1.3		Patient study control-phenotype	quantitative PCR
71	18607389	Colorectal cancer		Cancer	hsa-mir-325	MI0000824	miRNA overexpression	1.3		Patient study control-phenotype	quantitative PCR
71	18607389	Colorectal cancer		Cancer	hsa-mir-326	MI0000808	miRNA overexpression	1.2		Patient study control-phenotype	quantitative PCR
71	18607389	Colorectal cancer		Cancer	hsa-mir-328	MI0000804	miRNA downregulation	1.1		Patient study control-phenotype	quantitative PCR
71	18607389	Colorectal cancer		Cancer	hsa-mir-330	MI0000803	miRNA overexpression	1.3		Patient study control-phenotype	quantitative PCR
71	18607389	Colorectal cancer		Cancer	hsa-mir-335	MI0000816	miRNA overexpression	1.1		Patient study control-phenotype	quantitative PCR
71	18607389	Colorectal cancer		Cancer	hsa-mir-337	MI0000806	miRNA overexpression	1.4		Patient study control-phenotype	quantitative PCR
71	18607389	Colorectal cancer		Cancer	hsa-mir-338	MI0000814	miRNA overexpression	1.3		Patient study control-phenotype	quantitative PCR
71	18607389	Colorectal cancer		Cancer	hsa-mir-339	MI0000815	miRNA overexpression	1.5		Patient study control-phenotype	quantitative PCR
71	18607389	Colorectal cancer		Cancer	hsa-mir-342	MI0000805	miRNA overexpression	1.1		Patient study control-phenotype	quantitative PCR
71	18607389	Colorectal cancer		Cancer	hsa-mir-370	MI0000778	miRNA overexpression	1.3		Patient study control-phenotype	quantitative PCR
71	18607389	Colorectal cancer		Cancer	hsa-mir-374a	MI0000782	miRNA overexpression	1.3		Patient study control-phenotype	quantitative PCR
71	18607389	Colorectal cancer		Cancer	hsa-let-7d	MI0000065	miRNA overexpression	1.1		Patient study control-phenotype	quantitative PCR
71	18607389	Colorectal cancer		Cancer	hsa-let-7e	MI0000066	miRNA downregulation	1.3		Patient study control-phenotype	quantitative PCR
71	18607389	Colorectal cancer		Cancer	hsa-let-7g	MI0000433	miRNA overexpression	1.2		Patient study control-phenotype	quantitative PCR
71	18607389	Colorectal cancer		Cancer	hsa-let-7i	MI0000434	miRNA overexpression	1.2		Patient study control-phenotype	quantitative PCR
72	18810376	Glioblastoma multiforme, somatic		Cancer	hsa-mir-128-1	MI0000447	miRNA downregulation			Patient study control-phenotype	quantitative PCR
74	17668390	Down syndrome, risk of		multiple	hsa-mir-155	MI0000681	miRNA overexpression			Patient study control-phenotype	quantitative PCR
75	18433021	Hepatocellular carcinoma		Cancer	hsa-mir-224	MI0000301	miRNA overexpression			Patient study control-phenotype	miRNA microarray
75	18433021	Hepatocellular carcinoma		Cancer	hsa-mir-122	MI0000442	miRNA downregulation			Patient study control-phenotype	miRNA microarray
75	18433021	Hepatocellular carcinoma		Cancer	hsa-mir-378	MI0000786	miRNA downregulation			Patient study control-phenotype	miRNA microarray
75	18433021	Hepatocellular carcinoma		Cancer	hsa-mir-122	MI0000442	miRNA downregulation			Patient study control-phenotype	miRNA microarray
78	18521080	Hepatocellular carcinoma		Cancer	hsa-mir-221	MI0000298	miRNA overexpression			Patient study control-phenotype	quantitative PCR
81	18663744	Colorectal cancer		Cancer	hsa-mir-126	MI0000471	miRNA downregulation			Patient study control-phenotype	quantitative PCR
83	17616669	Prostate cancer		Cancer	hsa-let-7a-1	MI0000060	miRNA downregulation			Patient study control-phenotype	miRNA microarray
83	17616669	Prostate cancer		Cancer	hsa-let-7b	MI0000063	miRNA downregulation			Patient study control-phenotype	miRNA microarray
83	17616669	Prostate cancer		Cancer	hsa-let-7c	MI0000064	miRNA downregulation			Patient study control-phenotype	miRNA microarray
83	17616669	Prostate cancer		Cancer	hsa-let-7d	MI0000065	miRNA downregulation			Patient study control-phenotype	miRNA microarray
83	17616669	Prostate cancer		Cancer	hsa-let-7g	MI0000433	miRNA downregulation			Patient study control-phenotype	miRNA microarray
83	17616669	Prostate cancer		Cancer	hsa-mir-16-1	MI0000070	miRNA downregulation			Patient study control-phenotype	miRNA microarray
83	17616669	Prostate cancer		Cancer	hsa-mir-23a	MI0000079	miRNA downregulation			Patient study control-phenotype	miRNA microarray
83	17616669	Prostate cancer		Cancer	hsa-mir-23b	MI0000439	miRNA downregulation			Patient study control-phenotype	miRNA microarray
83	17616669	Prostate cancer		Cancer	hsa-mir-26a-1	MI0000083	miRNA downregulation			Patient study control-phenotype	miRNA microarray
83	17616669	Prostate cancer		Cancer	hsa-mir-99a	MI0000101	miRNA downregulation			Patient study control-phenotype	miRNA microarray
83	17616669	Prostate cancer		Cancer	hsa-mir-103-1	MI0000109	miRNA downregulation			Patient study control-phenotype	miRNA microarray
83	17616669	Prostate cancer		Cancer	hsa-mir-125b-1	MI0000446	miRNA downregulation			Patient study control-phenotype	miRNA microarray
83	17616669	Prostate cancer		Cancer	hsa-mir-143	MI0000459	miRNA downregulation			Patient study control-phenotype	miRNA microarray
83	17616669	Prostate cancer		Cancer	hsa-mir-145	MI0000461	miRNA downregulation			Patient study control-phenotype	miRNA microarray
83	17616669	Prostate cancer		Cancer	hsa-mir-195	MI0000489	miRNA downregulation			Patient study control-phenotype	miRNA microarray
83	17616669	Prostate cancer		Cancer	hsa-mir-199a-1	MI0000242	miRNA downregulation			Patient study control-phenotype	miRNA microarray
83	17616669	Prostate cancer		Cancer	hsa-mir-92a-1	MI0000093	miRNA downregulation			Patient study control-phenotype	miRNA microarray
83	17616669	Prostate cancer		Cancer	hsa-mir-221	MI0000298	miRNA downregulation			Patient study control-phenotype	miRNA microarray
83	17616669	Prostate cancer		Cancer	hsa-mir-222	MI0000299	miRNA downregulation			Patient study control-phenotype	miRNA microarray
83	17616669	Prostate cancer		Cancer	hsa-mir-497	MI0003138	miRNA downregulation			Patient study control-phenotype	miRNA microarray
83	17616669	Prostate cancer		Cancer	hsa-mir-125a	MI0000469	miRNA downregulation			Patient study control-phenotype	miRNA microarray
83	17616669	Prostate cancer		Cancer	hsa-mir-202	MI0003130	miRNA overexpression			Patient study control-phenotype	miRNA microarray
83	17616669	Prostate cancer		Cancer	hsa-mir-210	MI0000286	miRNA overexpression			Patient study control-phenotype	miRNA microarray
83	17616669	Prostate cancer		Cancer	hsa-mir-296	MI0000747	miRNA overexpression			Patient study control-phenotype	miRNA microarray
83	17616669	Prostate cancer		Cancer	hsa-mir-320a	MI0000542	miRNA overexpression			Patient study control-phenotype	miRNA microarray
83	17616669	Prostate cancer		Cancer	hsa-mir-370	MI0000778	miRNA overexpression			Patient study control-phenotype	miRNA microarray
83	17616669	Prostate cancer		Cancer	hsa-mir-373	MI0000781	miRNA overexpression			Patient study control-phenotype	miRNA microarray
83	17616669	Prostate cancer		Cancer	hsa-mir-498	MI0003142	miRNA overexpression			Patient study control-phenotype	miRNA microarray
83	17616669	Prostate cancer		Cancer	hsa-mir-503	MI0003188	miRNA overexpression			Patient study control-phenotype	miRNA microarray
84	17616669	Prostate cancer		Cancer	hsa-let-7f-1	MI0000067	miRNA downregulation			Patient study control-phenotype	miRNA microarray
84	17616669	Prostate cancer		Cancer	hsa-mir-19b-1	MI0000074	miRNA downregulation			Patient study control-phenotype	miRNA microarray
84	17616669	Prostate cancer		Cancer	hsa-mir-22	MI0000078	miRNA downregulation			Patient study control-phenotype	miRNA microarray
84	17616669	Prostate cancer		Cancer	hsa-mir-26b	MI0000084	miRNA downregulation			Patient study control-phenotype	miRNA microarray
84	17616669	Prostate cancer		Cancer	hsa-mir-27a	MI0000085	miRNA downregulation			Patient study control-phenotype	miRNA microarray
84	17616669	Prostate cancer		Cancer	hsa-mir-27b	MI0000440	miRNA downregulation			Patient study control-phenotype	miRNA microarray
84	17616669	Prostate cancer		Cancer	hsa-mir-29a	MI0000087	miRNA downregulation			Patient study control-phenotype	miRNA microarray
84	17616669	Prostate cancer		Cancer	hsa-mir-29b-1	MI0000105	miRNA downregulation			Patient study control-phenotype	miRNA microarray
84	17616669	Prostate cancer		Cancer	hsa-mir-30a	MI0000088	miRNA downregulation			Patient study control-phenotype	miRNA microarray
84	17616669	Prostate cancer		Cancer	hsa-mir-30b	MI0000441	miRNA downregulation			Patient study control-phenotype	miRNA microarray
84	17616669	Prostate cancer		Cancer	hsa-mir-30c-1	MI0000736	miRNA downregulation			Patient study control-phenotype	miRNA microarray
84	17616669	Prostate cancer		Cancer	hsa-mir-100	MI0000102	miRNA downregulation			Patient study control-phenotype	miRNA microarray
84	17616669	Prostate cancer		Cancer	hsa-mir-141	MI0000457	miRNA downregulation			Patient study control-phenotype	miRNA microarray
84	17616669	Prostate cancer		Cancer	hsa-mir-148a	MI0000253	miRNA downregulation			Patient study control-phenotype	miRNA microarray
84	17616669	Prostate cancer		Cancer	hsa-mir-205	MI0000285	miRNA downregulation			Patient study control-phenotype	miRNA microarray
84	17616669	Prostate cancer		Cancer	hsa-mir-184	MI0000481	miRNA overexpression			Patient study control-phenotype	miRNA microarray
84	17616669	Prostate cancer		Cancer	hsa-mir-198	MI0000240	miRNA overexpression			Patient study control-phenotype	miRNA microarray
84	17616669	Prostate cancer		Cancer	hsa-mir-302c	MI0000773	miRNA overexpression			Patient study control-phenotype	miRNA microarray
84	17616669	Prostate cancer		Cancer	hsa-mir-345	MI0000825	miRNA overexpression			Patient study control-phenotype	miRNA microarray
84	17616669	Prostate cancer		Cancer	hsa-mir-491	MI0003126	miRNA overexpression			Patient study control-phenotype	miRNA microarray
84	17616669	Prostate cancer		Cancer	hsa-mir-513a-1	MI0003191	miRNA overexpression			Patient study control-phenotype	miRNA microarray
86	18679415	Melanoma and neural system tumor syndrome		Cancer	hsa-let-7a-1	MI0000060	miRNA downregulation			Patient study control-phenotype	quantitative PCR
87	18379589	Melanoma and neural system tumor syndrome		Cancer	hsa-mir-9-1	MI0000466	miRNA downregulation	1.7		Patient study control-phenotype	quantitative PCR
87	18379589	Melanoma and neural system tumor syndrome		Cancer	hsa-mir-19a	MI0000073	miRNA overexpression	1.2		Patient study control-phenotype	quantitative PCR
87	18379589	Melanoma and neural system tumor syndrome		Cancer	hsa-mir-23a	MI0000079	miRNA downregulation	1.1		Patient study control-phenotype	quantitative PCR
87	18379589	Melanoma and neural system tumor syndrome		Cancer	hsa-mir-28	MI0000086	miRNA downregulation	3.1		Patient study control-phenotype	quantitative PCR
87	18379589	Melanoma and neural system tumor syndrome		Cancer	hsa-mir-29a	MI0000087	miRNA downregulation	2.1		Patient study control-phenotype	quantitative PCR
87	18379589	Melanoma and neural system tumor syndrome		Cancer	hsa-mir-31	MI0000089	miRNA downregulation	1.1		Patient study control-phenotype	quantitative PCR
87	18379589	Melanoma and neural system tumor syndrome		Cancer	hsa-mir-15a	MI0000069	miRNA downregulation	2.9		Patient study control-phenotype	quantitative PCR
87	18379589	Melanoma and neural system tumor syndrome		Cancer	hsa-mir-23b	MI0000439	miRNA downregulation	1.1		Patient study control-phenotype	quantitative PCR
87	18379589	Melanoma and neural system tumor syndrome		Cancer	hsa-mir-27a	MI0000085	miRNA downregulation	1.4		Patient study control-phenotype	quantitative PCR
87	18379589	Melanoma and neural system tumor syndrome		Cancer	hsa-mir-29b-1	MI0000105	miRNA downregulation	2.1		Patient study control-phenotype	quantitative PCR
87	18379589	Melanoma and neural system tumor syndrome		Cancer	hsa-mir-30b	MI0000441	miRNA downregulation	3.3		Patient study control-phenotype	quantitative PCR
87	18379589	Melanoma and neural system tumor syndrome		Cancer	hsa-mir-34b	MI0000742	miRNA downregulation	1.2		Patient study control-phenotype	quantitative PCR
87	18379589	Melanoma and neural system tumor syndrome		Cancer	hsa-mir-34c	MI0000743	miRNA downregulation	1.2		Patient study control-phenotype	quantitative PCR
87	18379589	Melanoma and neural system tumor syndrome		Cancer	hsa-mir-95	MI0000097	miRNA downregulation	1.2		Patient study control-phenotype	quantitative PCR
87	18379589	Melanoma and neural system tumor syndrome		Cancer	hsa-mir-96	MI0000098	miRNA downregulation	1.2		Patient study control-phenotype	quantitative PCR
87	18379589	Melanoma and neural system tumor syndrome		Cancer	hsa-mir-100	MI0000102	miRNA downregulation	1		Patient study control-phenotype	quantitative PCR
87	18379589	Melanoma and neural system tumor syndrome		Cancer	hsa-mir-105-1	MI0000111	miRNA downregulation	1		Patient study control-phenotype	quantitative PCR
87	18379589	Melanoma and neural system tumor syndrome		Cancer	hsa-mir-106a	MI0000113	miRNA downregulation	1.7		Patient study control-phenotype	quantitative PCR
87	18379589	Melanoma and neural system tumor syndrome		Cancer	hsa-mir-107	MI0000114	miRNA downregulation	1.2		Patient study control-phenotype	quantitative PCR
87	18379589	Melanoma and neural system tumor syndrome		Cancer	hsa-mir-125b-1	MI0000446	miRNA downregulation	1		Patient study control-phenotype	quantitative PCR
87	18379589	Melanoma and neural system tumor syndrome		Cancer	hsa-mir-127	MI0000472	miRNA downregulation	1.3		Patient study control-phenotype	quantitative PCR
87	18379589	Melanoma and neural system tumor syndrome		Cancer	hsa-mir-135a-1	MI0000452	miRNA downregulation	1.2		Patient study control-phenotype	quantitative PCR
87	18379589	Melanoma and neural system tumor syndrome		Cancer	hsa-mir-135b	MI0000810	miRNA downregulation	1.2		Patient study control-phenotype	quantitative PCR
87	18379589	Melanoma and neural system tumor syndrome		Cancer	hsa-mir-137	MI0000454	miRNA downregulation	2.3		Patient study control-phenotype	quantitative PCR
87	18379589	Melanoma and neural system tumor syndrome		Cancer	hsa-mir-138-1	MI0000476	miRNA downregulation	1.2		Patient study control-phenotype	quantitative PCR
87	18379589	Melanoma and neural system tumor syndrome		Cancer	hsa-mir-139	MI0000261	miRNA downregulation	2		Patient study control-phenotype	quantitative PCR
87	18379589	Melanoma and neural system tumor syndrome		Cancer	hsa-mir-140	MI0000456	miRNA downregulation	3		Patient study control-phenotype	quantitative PCR
87	18379589	Melanoma and neural system tumor syndrome		Cancer	hsa-mir-141	MI0000457	miRNA downregulation	1.9		Patient study control-phenotype	quantitative PCR
87	18379589	Melanoma and neural system tumor syndrome		Cancer	hsa-mir-154	MI0000480	miRNA downregulation	1.2		Patient study control-phenotype	quantitative PCR
87	18379589	Melanoma and neural system tumor syndrome		Cancer	hsa-mir-182	MI0000272	miRNA downregulation	1.2		Patient study control-phenotype	quantitative PCR
87	18379589	Melanoma and neural system tumor syndrome		Cancer	hsa-mir-183	MI0000273	miRNA downregulation	1.2		Patient study control-phenotype	quantitative PCR
87	18379589	Melanoma and neural system tumor syndrome		Cancer	hsa-mir-184	MI0000481	miRNA downregulation	1.3		Patient study control-phenotype	quantitative PCR
87	18379589	Melanoma and neural system tumor syndrome		Cancer	hsa-mir-190	MI0000486	miRNA downregulation	1.2		Patient study control-phenotype	quantitative PCR
87	18379589	Melanoma and neural system tumor syndrome		Cancer	hsa-mir-199b	MI0000282	miRNA downregulation	1.2		Patient study control-phenotype	quantitative PCR
87	18379589	Melanoma and neural system tumor syndrome		Cancer	hsa-mir-200a	MI0000737	miRNA downregulation	1.1		Patient study control-phenotype	quantitative PCR
87	18379589	Melanoma and neural system tumor syndrome		Cancer	hsa-mir-200b	MI0000342	miRNA downregulation	1.2		Patient study control-phenotype	quantitative PCR
87	18379589	Melanoma and neural system tumor syndrome		Cancer	hsa-mir-204	MI0000284	miRNA downregulation	1.2		Patient study control-phenotype	quantitative PCR
87	18379589	Melanoma and neural system tumor syndrome		Cancer	hsa-mir-215	MI0000291	miRNA downregulation	1.3		Patient study control-phenotype	quantitative PCR
87	18379589	Melanoma and neural system tumor syndrome		Cancer	hsa-mir-224	MI0000301	miRNA downregulation	1.2		Patient study control-phenotype	quantitative PCR
87	18379589	Melanoma and neural system tumor syndrome		Cancer	hsa-mir-299	MI0000744	miRNA downregulation	1.2		Patient study control-phenotype	quantitative PCR
87	18379589	Melanoma and neural system tumor syndrome		Cancer	hsa-mir-302a	MI0000738	miRNA downregulation	1.2		Patient study control-phenotype	quantitative PCR
87	18379589	Melanoma and neural system tumor syndrome		Cancer	hsa-mir-302b	MI0000772	miRNA downregulation	1.2		Patient study control-phenotype	quantitative PCR
87	18379589	Melanoma and neural system tumor syndrome		Cancer	hsa-mir-302d	MI0000774	miRNA downregulation	1.5		Patient study control-phenotype	quantitative PCR
87	18379589	Melanoma and neural system tumor syndrome		Cancer	hsa-mir-323	MI0000807	miRNA downregulation	1.2		Patient study control-phenotype	quantitative PCR
87	18379589	Melanoma and neural system tumor syndrome		Cancer	hsa-mir-325	MI0000824	miRNA downregulation	1.2		Patient study control-phenotype	quantitative PCR
87	18379589	Melanoma and neural system tumor syndrome		Cancer	hsa-let-7a-1	MI0000060	miRNA downregulation	1.4		Patient study control-phenotype	quantitative PCR
87	18379589	Melanoma and neural system tumor syndrome		Cancer	hsa-let-7b	MI0000063	miRNA downregulation	1.2		Patient study control-phenotype	quantitative PCR
87	18379589	Melanoma and neural system tumor syndrome		Cancer	hsa-let-7d	MI0000065	miRNA downregulation	3		Patient study control-phenotype	quantitative PCR
87	18379589	Melanoma and neural system tumor syndrome		Cancer	hsa-let-7e	MI0000066	miRNA downregulation	1.6		Patient study control-phenotype	quantitative PCR
87	18379589	Melanoma and neural system tumor syndrome		Cancer	hsa-let-7g	MI0000433	miRNA downregulation	4.2		Patient study control-phenotype	quantitative PCR
87	18379589	Melanoma and neural system tumor syndrome		Cancer	hsa-mir-302c	MI0000773	miRNA downregulation	1.2		Patient study control-phenotype	quantitative PCR
87	18379589	Melanoma and neural system tumor syndrome		Cancer	hsa-mir-17	MI0000071	miRNA downregulation	1.2		Patient study control-phenotype	quantitative PCR
87	18379589	Melanoma and neural system tumor syndrome		Cancer	hsa-mir-21	MI0000077	miRNA downregulation	2.3		Patient study control-phenotype	quantitative PCR
87	18379589	Melanoma and neural system tumor syndrome		Cancer	hsa-mir-122	MI0000442	miRNA downregulation	1.3		Patient study control-phenotype	quantitative PCR
87	18379589	Melanoma and neural system tumor syndrome		Cancer	hsa-mir-124-1	MI0000443	miRNA downregulation	1.2		Patient study control-phenotype	quantitative PCR
87	18379589	Melanoma and neural system tumor syndrome		Cancer	hsa-mir-128-1	MI0000447	miRNA downregulation	1.2		Patient study control-phenotype	quantitative PCR
87	18379589	Melanoma and neural system tumor syndrome		Cancer	hsa-mir-128-2	MI0000727	miRNA downregulation	1.6		Patient study control-phenotype	quantitative PCR
87	18379589	Melanoma and neural system tumor syndrome		Cancer	hsa-mir-129-1	MI0000252	miRNA downregulation	2.5		Patient study control-phenotype	quantitative PCR
87	18379589	Melanoma and neural system tumor syndrome		Cancer	hsa-mir-24-1	MI0000080	miRNA downregulation	1.2		Patient study control-phenotype	quantitative PCR
87	18379589	Melanoma and neural system tumor syndrome		Cancer	hsa-mir-199a-1	MI0000242	miRNA downregulation	1.2		Patient study control-phenotype	quantitative PCR
87	18379589	Melanoma and neural system tumor syndrome		Cancer	hsa-mir-216a	MI0000292	miRNA downregulation	1.2		Patient study control-phenotype	quantitative PCR
87	18379589	Melanoma and neural system tumor syndrome		Cancer	hsa-mir-219-1	MI0000296	miRNA downregulation	1.2		Patient study control-phenotype	quantitative PCR
87	18379589	Melanoma and neural system tumor syndrome		Cancer	hsa-mir-211	MI0000287	miRNA overexpression	1.4		Patient study control-phenotype	quantitative PCR
87	18379589	Melanoma and neural system tumor syndrome		Cancer	hsa-mir-200c	MI0000650	miRNA overexpression	1.4		Patient study control-phenotype	quantitative PCR
87	18379589	Melanoma and neural system tumor syndrome		Cancer	hsa-mir-324	MI0000813	miRNA overexpression	1.1		Patient study control-phenotype	quantitative PCR
87	18379589	Melanoma and neural system tumor syndrome		Cancer	hsa-mir-331	MI0000812	miRNA overexpression	1.1		Patient study control-phenotype	quantitative PCR
87	18379589	Melanoma and neural system tumor syndrome		Cancer	hsa-mir-374a	MI0000782	miRNA overexpression	1.4		Patient study control-phenotype	quantitative PCR
92	17875710	Ovarian cancer	2019	Cancer	hsa-mir-200c	MI0000650	miRNA overexpression	9.32		Patient study control-phenotype	miRNA microarray
92	17875710	Ovarian cancer	2019	Cancer	hsa-mir-141	MI0000457	miRNA overexpression	6.3		Patient study control-phenotype	miRNA microarray
92	17875710	Ovarian cancer	2019	Cancer	hsa-mir-200a	MI0000737	miRNA overexpression	6.21		Patient study control-phenotype	miRNA microarray
92	17875710	Ovarian cancer	2019	Cancer	hsa-mir-137	MI0000454	miRNA downregulation	6.66		Patient study control-phenotype	miRNA microarray
92	17875710	Ovarian cancer	2019	Cancer	hsa-mir-199a-1	MI0000242	miRNA downregulation	6.25		Patient study control-phenotype	miRNA microarray
92	17875710	Ovarian cancer	2019	Cancer	hsa-mir-211	MI0000287	miRNA downregulation	6.25		Patient study control-phenotype	miRNA microarray
92	17875710	Ovarian cancer	2019	Cancer	hsa-mir-204	MI0000284	miRNA downregulation	6.25		Patient study control-phenotype	miRNA microarray
92	17875710	Ovarian cancer	2019	Cancer	hsa-mir-199b	MI0000282	miRNA downregulation	5.88235		Patient study control-phenotype	miRNA microarray
92	17875710	Ovarian cancer	2019	Cancer	hsa-mir-101-1	MI0000103	miRNA downregulation	3.57143	6.25	Patient study control-phenotype	miRNA microarray
92	17875710	Ovarian cancer	2019	Cancer	hsa-mir-126	MI0000471	miRNA downregulation	4.7619		Patient study control-phenotype	miRNA microarray
92	17875710	Ovarian cancer	2019	Cancer	hsa-mir-224	MI0000301	miRNA downregulation	4.7619		Patient study control-phenotype	miRNA microarray
92	17875710	Ovarian cancer	2019	Cancer	hsa-mir-214	MI0000290	miRNA downregulation	4.7619		Patient study control-phenotype	miRNA microarray
92	17875710	Ovarian cancer	2019	Cancer	hsa-mir-143	MI0000459	miRNA downregulation	4.34783		Patient study control-phenotype	miRNA microarray
92	17875710	Ovarian cancer	2019	Cancer	hsa-mir-133a-1	MI0000450	miRNA downregulation	4.34783		Patient study control-phenotype	miRNA microarray
92	17875710	Ovarian cancer	2019	Cancer	hsa-mir-147	MI0000262	miRNA downregulation	4.16667		Patient study control-phenotype	miRNA microarray
92	17875710	Ovarian cancer	2019	Cancer	hsa-mir-34c	MI0000743	miRNA downregulation	4.16667		Patient study control-phenotype	miRNA microarray
92	17875710	Ovarian cancer	2019	Cancer	hsa-mir-100	MI0000102	miRNA downregulation	4.16667		Patient study control-phenotype	miRNA microarray
92	17875710	Ovarian cancer	2019	Cancer	hsa-mir-302c	MI0000773	miRNA downregulation	3.84615		Patient study control-phenotype	miRNA microarray
92	17875710	Ovarian cancer	2019	Cancer	hsa-mir-374a	MI0000782	miRNA downregulation	3.84615		Patient study control-phenotype	miRNA microarray
92	17875710	Ovarian cancer	2019	Cancer	hsa-mir-9-1	MI0000466	miRNA downregulation	3.22581	3.7037	Patient study control-phenotype	miRNA microarray
92	17875710	Ovarian cancer	2019	Cancer	hsa-mir-125a	MI0000469	miRNA downregulation	3.57143		Patient study control-phenotype	miRNA microarray
92	17875710	Ovarian cancer	2019	Cancer	hsa-mir-195	MI0000489	miRNA downregulation	3.44828		Patient study control-phenotype	miRNA microarray
92	17875710	Ovarian cancer	2019	Cancer	hsa-mir-29c	MI0000735	miRNA downregulation	3.44828		Patient study control-phenotype	miRNA microarray
92	17875710	Ovarian cancer	2019	Cancer	hsa-mir-105-1	MI0000111	miRNA downregulation	3.44828		Patient study control-phenotype	miRNA microarray
92	17875710	Ovarian cancer	2019	Cancer	hsa-mir-145	MI0000461	miRNA downregulation	3.44828		Patient study control-phenotype	miRNA microarray
92	17875710	Ovarian cancer	2019	Cancer	hsa-let-7d	MI0000065	miRNA downregulation	3.0303	3.33333	Patient study control-phenotype	miRNA microarray
92	17875710	Ovarian cancer	2019	Cancer	hsa-mir-302b	MI0000772	miRNA downregulation	3.33333		Patient study control-phenotype	miRNA microarray
92	17875710	Ovarian cancer	2019	Cancer	hsa-mir-216a	MI0000292	miRNA downregulation	3.22581		Patient study control-phenotype	miRNA microarray
92	17875710	Ovarian cancer	2019	Cancer	hsa-mir-99a	MI0000101	miRNA downregulation	3.22581		Patient study control-phenotype	miRNA microarray
92	17875710	Ovarian cancer	2019	Cancer	hsa-mir-140	MI0000456	miRNA downregulation	3.22581		Patient study control-phenotype	miRNA microarray
92	17875710	Ovarian cancer	2019	Cancer	hsa-mir-125b-1	MI0000446	miRNA downregulation	3.22581		Patient study control-phenotype	miRNA microarray
92	17875710	Ovarian cancer	2019	Cancer	hsa-mir-215	MI0000291	miRNA downregulation	3.125		Patient study control-phenotype	miRNA microarray
92	17875710	Ovarian cancer	2019	Cancer	hsa-let-7c	MI0000064	miRNA downregulation	3.125		Patient study control-phenotype	miRNA microarray
92	17875710	Ovarian cancer	2019	Cancer	hsa-mir-181a-1	MI0000289	miRNA downregulation	3.125		Patient study control-phenotype	miRNA microarray
92	17875710	Ovarian cancer	2019	Cancer	hsa-mir-124-1	MI0000443	miRNA downregulation	3.125		Patient study control-phenotype	miRNA microarray
92	17875710	Ovarian cancer	2019	Cancer	hsa-mir-28	MI0000086	miRNA downregulation	3.0303		Patient study control-phenotype	miRNA microarray
92	17875710	Ovarian cancer	2019	Cancer	hsa-mir-29a	MI0000087	miRNA downregulation	3.0303		Patient study control-phenotype	miRNA microarray
92	17875710	Ovarian cancer	2019	Cancer	hsa-mir-133b	MI0000822	miRNA downregulation	3.0303		Patient study control-phenotype	miRNA microarray
92	17875710	Ovarian cancer	2019	Cancer	hsa-mir-200b	MI0000342	miRNA overexpression	3.35		Patient study control-phenotype	miRNA microarray
95	16461460	Breast cancer		Cancer	hsa-mir-21	MI0000077	miRNA overexpression			Patient study control-phenotype	miRNA microarray
95	16461460	Breast cancer		Cancer	hsa-mir-29b-2	MI0000107	miRNA overexpression			Patient study control-phenotype	miRNA microarray
95	16461460	Breast cancer		Cancer	hsa-mir-146a	MI0000477	miRNA overexpression			Patient study control-phenotype	miRNA microarray
95	16461460	Breast cancer		Cancer	hsa-mir-181a-1	MI0000289	miRNA overexpression			Patient study control-phenotype	miRNA microarray
95	16461460	Breast cancer		Cancer	hsa-mir-29a	MI0000087	miRNA overexpression			Patient study control-phenotype	miRNA microarray
95	16461460	Breast cancer		Cancer	hsa-mir-181b-1	MI0000270	miRNA overexpression			Patient study control-phenotype	miRNA microarray
95	16461460	Breast cancer		Cancer	hsa-mir-199b	MI0000282	miRNA overexpression			Patient study control-phenotype	miRNA microarray
95	16461460	Breast cancer		Cancer	hsa-mir-29b-1	MI0000105	miRNA overexpression			Patient study control-phenotype	miRNA microarray
95	16461460	Breast cancer		Cancer	hsa-mir-155	MI0000681	miRNA overexpression			Patient study control-phenotype	miRNA microarray
95	16461460	Breast cancer		Cancer	hsa-mir-29c	MI0000735	miRNA overexpression			Patient study control-phenotype	miRNA microarray
95	16461460	Breast cancer		Cancer	hsa-mir-31	MI0000089	miRNA overexpression			Patient study control-phenotype	miRNA microarray
95	16461460	Breast cancer		Cancer	hsa-mir-17	MI0000071	miRNA overexpression			Patient study control-phenotype	miRNA microarray
95	16461460	Breast cancer		Cancer	hsa-mir-210	MI0000286	miRNA overexpression			Patient study control-phenotype	miRNA microarray
95	16461460	Breast cancer		Cancer	hsa-mir-122	MI0000442	miRNA overexpression			Patient study control-phenotype	miRNA microarray
95	16461460	Breast cancer		Cancer	hsa-mir-125b-2	MI0000470	miRNA downregulation			Patient study control-phenotype	miRNA microarray
95	16461460	Breast cancer		Cancer	hsa-mir-125b-1	MI0000446	miRNA downregulation			Patient study control-phenotype	miRNA microarray
95	16461460	Breast cancer		Cancer	hsa-mir-10b	MI0000267	miRNA downregulation			Patient study control-phenotype	miRNA microarray
95	16461460	Breast cancer		Cancer	hsa-mir-145	MI0000461	miRNA downregulation			Patient study control-phenotype	miRNA microarray
95	16461460	Breast cancer		Cancer	hsa-mir-140	MI0000456	miRNA downregulation			Patient study control-phenotype	miRNA microarray
95	16461460	Breast cancer		Cancer	hsa-mir-130a	MI0000448	miRNA downregulation			Patient study control-phenotype	miRNA microarray
95	16461460	Breast cancer		Cancer	hsa-let-7a-2	MI0000061	miRNA downregulation			Patient study control-phenotype	miRNA microarray
95	16461460	Breast cancer		Cancer	hsa-mir-205	MI0000285	miRNA downregulation			Patient study control-phenotype	miRNA microarray
95	16461460	Breast cancer		Cancer	hsa-mir-224	MI0000301	miRNA downregulation			Patient study control-phenotype	miRNA microarray
95	16461460	Breast cancer		Cancer	hsa-mir-100	MI0000102	miRNA downregulation			Patient study control-phenotype	miRNA microarray
95	16461460	Breast cancer		Cancer	hsa-mir-30c-1	MI0000736	miRNA downregulation			Patient study control-phenotype	miRNA microarray
95	16461460	Breast cancer		Cancer	hsa-mir-16-2	MI0000115	miRNA downregulation			Patient study control-phenotype	miRNA microarray
96	16461460	Prostate cancer		Cancer	hsa-let-7d	MI0000065	miRNA overexpression			Patient study control-phenotype	miRNA microarray
96	16461460	Prostate cancer		Cancer	hsa-mir-195	MI0000489	miRNA overexpression			Patient study control-phenotype	miRNA microarray
96	16461460	Prostate cancer		Cancer	hsa-mir-203	MI0000283	miRNA overexpression			Patient study control-phenotype	miRNA microarray
96	16461460	Prostate cancer		Cancer	hsa-mir-34a	MI0000268	miRNA overexpression			Patient study control-phenotype	miRNA microarray
96	16461460	Prostate cancer		Cancer	hsa-mir-20a	MI0000076	miRNA overexpression			Patient study control-phenotype	miRNA microarray
96	16461460	Prostate cancer		Cancer	hsa-mir-29a	MI0000087	miRNA overexpression			Patient study control-phenotype	miRNA microarray
96	16461460	Prostate cancer		Cancer	hsa-mir-25	MI0000082	miRNA overexpression			Patient study control-phenotype	miRNA microarray
96	16461460	Prostate cancer		Cancer	hsa-mir-95	MI0000097	miRNA overexpression			Patient study control-phenotype	miRNA microarray
96	16461460	Prostate cancer		Cancer	hsa-mir-197	MI0000239	miRNA overexpression			Patient study control-phenotype	miRNA microarray
96	16461460	Prostate cancer		Cancer	hsa-mir-135a-2	MI0000453	miRNA overexpression			Patient study control-phenotype	miRNA microarray
96	16461460	Prostate cancer		Cancer	hsa-mir-187	MI0000274	miRNA overexpression			Patient study control-phenotype	miRNA microarray
96	16461460	Prostate cancer		Cancer	hsa-mir-196a-1	MI0000238	miRNA overexpression			Patient study control-phenotype	miRNA microarray
96	16461460	Prostate cancer		Cancer	hsa-mir-148a	MI0000253	miRNA overexpression			Patient study control-phenotype	miRNA microarray
96	16461460	Prostate cancer		Cancer	hsa-mir-191	MI0000465	miRNA overexpression			Patient study control-phenotype	miRNA microarray
96	16461460	Prostate cancer		Cancer	hsa-mir-21	MI0000077	miRNA overexpression			Patient study control-phenotype	miRNA microarray
96	16461460	Prostate cancer		Cancer	hsa-let-7i	MI0000434	miRNA overexpression			Patient study control-phenotype	miRNA microarray
96	16461460	Prostate cancer		Cancer	hsa-mir-198	MI0000240	miRNA overexpression			Patient study control-phenotype	miRNA microarray
96	16461460	Prostate cancer		Cancer	hsa-mir-199a-2	MI0000281	miRNA overexpression			Patient study control-phenotype	miRNA microarray
96	16461460	Prostate cancer		Cancer	hsa-mir-30c-1	MI0000736	miRNA overexpression			Patient study control-phenotype	miRNA microarray
96	16461460	Prostate cancer		Cancer	hsa-mir-17	MI0000071	miRNA overexpression			Patient study control-phenotype	miRNA microarray
96	16461460	Prostate cancer		Cancer	hsa-mir-92a-2	MI0000094	miRNA overexpression			Patient study control-phenotype	miRNA microarray
96	16461460	Prostate cancer		Cancer	hsa-mir-146a	MI0000477	miRNA overexpression			Patient study control-phenotype	miRNA microarray
96	16461460	Prostate cancer		Cancer	hsa-mir-181b-1	MI0000270	miRNA overexpression			Patient study control-phenotype	miRNA microarray
96	16461460	Prostate cancer		Cancer	hsa-mir-32	MI0000090	miRNA overexpression			Patient study control-phenotype	miRNA microarray
96	16461460	Prostate cancer		Cancer	hsa-mir-206	MI0000490	miRNA overexpression			Patient study control-phenotype	miRNA microarray
96	16461460	Prostate cancer		Cancer	hsa-mir-184	MI0000481	miRNA overexpression			Patient study control-phenotype	miRNA microarray
96	16461460	Prostate cancer		Cancer	hsa-mir-29b-2	MI0000107	miRNA overexpression			Patient study control-phenotype	miRNA microarray
96	16461460	Prostate cancer		Cancer	hsa-mir-223	MI0000300	miRNA overexpression			Patient study control-phenotype	miRNA microarray
96	16461460	Prostate cancer		Cancer	hsa-mir-16-1	MI0000070	miRNA overexpression			Patient study control-phenotype	miRNA microarray
96	16461460	Prostate cancer		Cancer	hsa-mir-101-1	MI0000103	miRNA overexpression			Patient study control-phenotype	miRNA microarray
96	16461460	Prostate cancer		Cancer	hsa-mir-124-1	MI0000443	miRNA overexpression			Patient study control-phenotype	miRNA microarray
96	16461460	Prostate cancer		Cancer	hsa-mir-26a-1	MI0000083	miRNA overexpression			Patient study control-phenotype	miRNA microarray
96	16461460	Prostate cancer		Cancer	hsa-mir-214	MI0000290	miRNA overexpression			Patient study control-phenotype	miRNA microarray
96	16461460	Prostate cancer		Cancer	hsa-mir-27a	MI0000085	miRNA overexpression			Patient study control-phenotype	miRNA microarray
96	16461460	Prostate cancer		Cancer	hsa-mir-106a	MI0000113	miRNA overexpression			Patient study control-phenotype	miRNA microarray
96	16461460	Prostate cancer		Cancer	hsa-mir-199a-1	MI0000242	miRNA overexpression			Patient study control-phenotype	miRNA microarray
96	16461460	Prostate cancer		Cancer	hsa-mir-128-1	MI0000447	miRNA downregulation			Patient study control-phenotype	miRNA microarray
96	16461460	Prostate cancer		Cancer	hsa-mir-218-2	MI0000295	miRNA downregulation			Patient study control-phenotype	miRNA microarray
96	16461460	Prostate cancer		Cancer	hsa-let-7a-2	MI0000061	miRNA downregulation			Patient study control-phenotype	miRNA microarray
96	16461460	Prostate cancer		Cancer	hsa-mir-149	MI0000478	miRNA downregulation			Patient study control-phenotype	miRNA microarray
96	16461460	Prostate cancer		Cancer	hsa-mir-24-1	MI0000080	miRNA downregulation			Patient study control-phenotype	miRNA microarray
97	18328430	Chronic gastritis	2010	Gastrointestinal	hsa-mir-1-1	MI0000651	miRNA overexpression	3		Patient study control-phenotype	miRNA microarray
97	18328430	Chronic gastritis	2010	Gastrointestinal	hsa-mir-155	MI0000681	miRNA overexpression	2.5		Patient study control-phenotype	miRNA microarray
97	18328430	Chronic gastritis	2010	Gastrointestinal	hsa-mir-205	MI0000285	miRNA downregulation	10		Patient study control-phenotype	miRNA microarray
97	18328430	Chronic gastritis	2010	Gastrointestinal	hsa-mir-203	MI0000283	miRNA downregulation	10		Patient study control-phenotype	miRNA microarray
97	18328430	Chronic gastritis	2010	Gastrointestinal	hsa-mir-202	MI0003130	miRNA downregulation	3.33		Patient study control-phenotype	miRNA microarray
97	18328430	Chronic gastritis	2010	Gastrointestinal	hsa-mir-20a	MI0000076	miRNA downregulation	2.5		Patient study control-phenotype	miRNA microarray
97	18328430	Chronic gastritis	2010	Gastrointestinal	hsa-mir-26b	MI0000084	miRNA downregulation	2.5		Patient study control-phenotype	miRNA microarray
98	18328430	Gastric cancer		Cancer	hsa-mir-21	MI0000077	miRNA overexpression	4.5		Patient study control-phenotype	miRNA microarray
98	18328430	Gastric cancer		Cancer	hsa-mir-223	MI0000300	miRNA overexpression	4.2		Patient study control-phenotype	miRNA microarray
98	18328430	Gastric cancer		Cancer	hsa-mir-25	MI0000082	miRNA overexpression	3.8		Patient study control-phenotype	miRNA microarray
98	18328430	Gastric cancer		Cancer	hsa-mir-17	MI0000071	miRNA overexpression	3.7		Patient study control-phenotype	miRNA microarray
98	18328430	Gastric cancer		Cancer	hsa-mir-125b-1	MI0000446	miRNA overexpression	3.6		Patient study control-phenotype	miRNA microarray
98	18328430	Gastric cancer		Cancer	hsa-mir-181b-1	MI0000270	miRNA overexpression	3.4		Patient study control-phenotype	miRNA microarray
98	18328430	Gastric cancer		Cancer	hsa-mir-106a	MI0000113	miRNA overexpression	2.8		Patient study control-phenotype	miRNA microarray
98	18328430	Gastric cancer		Cancer	hsa-mir-107	MI0000114	miRNA overexpression	2.7		Patient study control-phenotype	miRNA microarray
98	18328430	Gastric cancer		Cancer	hsa-mir-92a-1	MI0000093	miRNA overexpression	2.5		Patient study control-phenotype	miRNA microarray
98	18328430	Gastric cancer		Cancer	hsa-mir-103-1	MI0000109	miRNA overexpression	2.5		Patient study control-phenotype	miRNA microarray
98	18328430	Gastric cancer		Cancer	hsa-mir-221	MI0000298	miRNA overexpression	2.4		Patient study control-phenotype	miRNA microarray
98	18328430	Gastric cancer		Cancer	hsa-mir-93	MI0000095	miRNA overexpression	2.3		Patient study control-phenotype	miRNA microarray
98	18328430	Gastric cancer		Cancer	hsa-mir-100	MI0000102	miRNA overexpression	2.1		Patient study control-phenotype	miRNA microarray
98	18328430	Gastric cancer		Cancer	hsa-mir-106b	MI0000734	miRNA overexpression	2		Patient study control-phenotype	miRNA microarray
98	18328430	Gastric cancer		Cancer	hsa-mir-136	MI0000475	miRNA downregulation	1.67		Patient study control-phenotype	miRNA microarray
98	18328430	Gastric cancer		Cancer	hsa-mir-218-1	MI0000294	miRNA downregulation	1.67		Patient study control-phenotype	miRNA microarray
98	18328430	Gastric cancer		Cancer	hsa-mir-212	MI0000288	miRNA downregulation	1.67		Patient study control-phenotype	miRNA microarray
98	18328430	Gastric cancer		Cancer	hsa-mir-96	MI0000098	miRNA downregulation	1.43		Patient study control-phenotype	miRNA microarray
98	18328430	Gastric cancer		Cancer	hsa-mir-339	MI0000815	miRNA downregulation	1.43		Patient study control-phenotype	miRNA microarray
99	18328430	Gastric cancer		Cancer	hsa-mir-21	MI0000077	miRNA overexpression	6.31		Patient study control-phenotype	quantitative PCR
99	18328430	Gastric cancer		Cancer	hsa-mir-223	MI0000300	miRNA overexpression	3.75		Patient study control-phenotype	quantitative PCR
99	18328430	Gastric cancer		Cancer	hsa-mir-25	MI0000082	miRNA overexpression	2.73		Patient study control-phenotype	quantitative PCR
99	18328430	Gastric cancer		Cancer	hsa-mir-92a-1	MI0000093	miRNA overexpression	3.91		Patient study control-phenotype	quantitative PCR
99	18328430	Gastric cancer		Cancer	hsa-mir-107	MI0000114	miRNA overexpression	1.84		Patient study control-phenotype	quantitative PCR
99	18328430	Gastric cancer		Cancer	hsa-mir-93	MI0000095	miRNA overexpression	3.48		Patient study control-phenotype	quantitative PCR
99	18328430	Gastric cancer		Cancer	hsa-mir-106b	MI0000734	miRNA overexpression	2.93		Patient study control-phenotype	quantitative PCR
99	18328430	Gastric cancer		Cancer	hsa-mir-17	MI0000071	miRNA overexpression	5.14		Patient study control-phenotype	quantitative PCR
99	18328430	Gastric cancer		Cancer	hsa-mir-181b-1	MI0000270	miRNA overexpression	1.34		Patient study control-phenotype	quantitative PCR
99	18328430	Gastric cancer		Cancer	hsa-mir-106a	MI0000113	miRNA overexpression	4.87		Patient study control-phenotype	quantitative PCR
100	18270258	Thyroid carcinoma, papillary		Cancer	hsa-mir-187	MI0000274	miRNA overexpression	73.7		Patient study control-phenotype	quantitative PCR
100	18270258	Thyroid carcinoma, papillary		Cancer	hsa-mir-221	MI0000298	miRNA overexpression	19.1		Patient study control-phenotype	quantitative PCR
100	18270258	Thyroid carcinoma, papillary		Cancer	hsa-mir-222	MI0000299	miRNA overexpression	17.2		Patient study control-phenotype	quantitative PCR
100	18270258	Thyroid carcinoma, papillary		Cancer	hsa-mir-181b-1	MI0000270	miRNA overexpression	14.4		Patient study control-phenotype	quantitative PCR
100	18270258	Thyroid carcinoma, papillary		Cancer	hsa-mir-146b	MI0003129	miRNA overexpression	10.5		Patient study control-phenotype	quantitative PCR
100	18270258	Thyroid carcinoma, papillary		Cancer	hsa-mir-155	MI0000681	miRNA overexpression	9.5		Patient study control-phenotype	quantitative PCR
100	18270258	Thyroid carcinoma, papillary		Cancer	hsa-mir-122	MI0000442	miRNA overexpression	8.9		Patient study control-phenotype	quantitative PCR
100	18270258	Thyroid carcinoma, papillary		Cancer	hsa-mir-31	MI0000089	miRNA overexpression	7.5		Patient study control-phenotype	quantitative PCR
100	18270258	Thyroid carcinoma, papillary		Cancer	hsa-mir-205	MI0000285	miRNA overexpression	6.8		Patient study control-phenotype	quantitative PCR
100	18270258	Thyroid carcinoma, papillary		Cancer	hsa-mir-224	MI0000301	miRNA overexpression	6.2		Patient study control-phenotype	quantitative PCR
101	18270258	Thyroid carcinoma, follicular	2011	Cancer	hsa-mir-187	MI0000274	miRNA overexpression	33.4		Patient study control-phenotype	quantitative PCR
101	18270258	Thyroid carcinoma, follicular	2011	Cancer	hsa-mir-181b-1	MI0000270	miRNA overexpression	13.6		Patient study control-phenotype	quantitative PCR
101	18270258	Thyroid carcinoma, follicular	2011	Cancer	hsa-mir-200a	MI0000737	miRNA overexpression	6.7		Patient study control-phenotype	quantitative PCR
101	18270258	Thyroid carcinoma, follicular	2011	Cancer	hsa-mir-224	MI0000301	miRNA overexpression	6.2		Patient study control-phenotype	quantitative PCR
101	18270258	Thyroid carcinoma, follicular	2011	Cancer	hsa-mir-182	MI0000272	miRNA overexpression	5.7		Patient study control-phenotype	quantitative PCR
101	18270258	Thyroid carcinoma, follicular	2011	Cancer	hsa-mir-155	MI0000681	miRNA overexpression	5.5		Patient study control-phenotype	quantitative PCR
101	18270258	Thyroid carcinoma, follicular	2011	Cancer	hsa-mir-222	MI0000299	miRNA overexpression	4.5		Patient study control-phenotype	quantitative PCR
101	18270258	Thyroid carcinoma, follicular	2011	Cancer	hsa-mir-221	MI0000298	miRNA overexpression	3.6		Patient study control-phenotype	quantitative PCR
101	18270258	Thyroid carcinoma, follicular	2011	Cancer	hsa-mir-96	MI0000098	miRNA overexpression	3.5		Patient study control-phenotype	quantitative PCR
101	18270258	Thyroid carcinoma, follicular	2011	Cancer	hsa-mir-146b	MI0003129	miRNA overexpression	2.8		Patient study control-phenotype	quantitative PCR
102	18270258	Thyroid carcinoma, follicular	2012	Cancer	hsa-mir-187	MI0000274	miRNA overexpression	53.7		Patient study control-phenotype	quantitative PCR
102	18270258	Thyroid carcinoma, follicular	2012	Cancer	hsa-mir-221	MI0000298	miRNA overexpression	46.9		Patient study control-phenotype	quantitative PCR
102	18270258	Thyroid carcinoma, follicular	2012	Cancer	hsa-mir-339	MI0000815	miRNA overexpression	42.5		Patient study control-phenotype	quantitative PCR
102	18270258	Thyroid carcinoma, follicular	2012	Cancer	hsa-mir-183	MI0000273	miRNA overexpression	26.6		Patient study control-phenotype	quantitative PCR
102	18270258	Thyroid carcinoma, follicular	2012	Cancer	hsa-mir-222	MI0000299	miRNA overexpression	26		Patient study control-phenotype	quantitative PCR
102	18270258	Thyroid carcinoma, follicular	2012	Cancer	hsa-mir-181b-1	MI0000270	miRNA overexpression	19.7		Patient study control-phenotype	quantitative PCR
102	18270258	Thyroid carcinoma, follicular	2012	Cancer	hsa-mir-182	MI0000272	miRNA overexpression	15.6		Patient study control-phenotype	quantitative PCR
102	18270258	Thyroid carcinoma, follicular	2012	Cancer	hsa-mir-181a-1	MI0000289	miRNA overexpression	14.3		Patient study control-phenotype	quantitative PCR
102	18270258	Thyroid carcinoma, follicular	2012	Cancer	hsa-mir-96	MI0000098	miRNA overexpression	10.3		Patient study control-phenotype	quantitative PCR
102	18270258	Thyroid carcinoma, follicular	2012	Cancer	hsa-mir-197	MI0000239	miRNA overexpression	7.2		Patient study control-phenotype	quantitative PCR
103	18270258	Thyroid carcinoma, anaplastic	1854	Cancer	hsa-mir-302c	MI0000773	miRNA overexpression	114.2		Patient study control-phenotype	quantitative PCR
103	18270258	Thyroid carcinoma, anaplastic	1854	Cancer	hsa-mir-205	MI0000285	miRNA overexpression	75.6		Patient study control-phenotype	quantitative PCR
103	18270258	Thyroid carcinoma, anaplastic	1854	Cancer	hsa-mir-137	MI0000454	miRNA overexpression	64.9		Patient study control-phenotype	quantitative PCR
103	18270258	Thyroid carcinoma, anaplastic	1854	Cancer	hsa-mir-187	MI0000274	miRNA overexpression	19.1		Patient study control-phenotype	quantitative PCR
103	18270258	Thyroid carcinoma, anaplastic	1854	Cancer	hsa-mir-214	MI0000290	miRNA overexpression	16.3		Patient study control-phenotype	quantitative PCR
103	18270258	Thyroid carcinoma, anaplastic	1854	Cancer	hsa-mir-181b-1	MI0000270	miRNA overexpression	15.3		Patient study control-phenotype	quantitative PCR
103	18270258	Thyroid carcinoma, anaplastic	1854	Cancer	hsa-mir-155	MI0000681	miRNA overexpression	13.2		Patient study control-phenotype	quantitative PCR
103	18270258	Thyroid carcinoma, anaplastic	1854	Cancer	hsa-mir-224	MI0000301	miRNA overexpression	12		Patient study control-phenotype	quantitative PCR
103	18270258	Thyroid carcinoma, anaplastic	1854	Cancer	hsa-mir-222	MI0000299	miRNA overexpression	9.5		Patient study control-phenotype	quantitative PCR
103	18270258	Thyroid carcinoma, anaplastic	1854	Cancer	hsa-mir-221	MI0000298	miRNA overexpression	9.4		Patient study control-phenotype	quantitative PCR
104	18270258	Thyroid carcinoma, poorly differentiated	2013	Cancer	hsa-mir-181b-1	MI0000270	miRNA overexpression	24.7		Patient study control-phenotype	quantitative PCR
104	18270258	Thyroid carcinoma, poorly differentiated	2013	Cancer	hsa-mir-187	MI0000274	miRNA overexpression	23.5		Patient study control-phenotype	quantitative PCR
104	18270258	Thyroid carcinoma, poorly differentiated	2013	Cancer	hsa-mir-221	MI0000298	miRNA overexpression	20.6		Patient study control-phenotype	quantitative PCR
104	18270258	Thyroid carcinoma, poorly differentiated	2013	Cancer	hsa-mir-129-1	MI0000252	miRNA overexpression	17.3		Patient study control-phenotype	quantitative PCR
104	18270258	Thyroid carcinoma, poorly differentiated	2013	Cancer	hsa-mir-222	MI0000299	miRNA overexpression	13.5		Patient study control-phenotype	quantitative PCR
104	18270258	Thyroid carcinoma, poorly differentiated	2013	Cancer	hsa-mir-146b	MI0003129	miRNA overexpression	12.4		Patient study control-phenotype	quantitative PCR
104	18270258	Thyroid carcinoma, poorly differentiated	2013	Cancer	hsa-mir-339	MI0000815	miRNA overexpression	6.1		Patient study control-phenotype	quantitative PCR
104	18270258	Thyroid carcinoma, poorly differentiated	2013	Cancer	hsa-mir-183	MI0000273	miRNA overexpression	5.7		Patient study control-phenotype	quantitative PCR
104	18270258	Thyroid carcinoma, poorly differentiated	2013	Cancer	hsa-mir-181a-1	MI0000289	miRNA overexpression	4.3		Patient study control-phenotype	quantitative PCR
105	18270258	Medullary thyroid carcinoma		Cancer	hsa-mir-323	MI0000807	miRNA overexpression	142.2		Patient study control-phenotype	quantitative PCR
105	18270258	Medullary thyroid carcinoma		Cancer	hsa-mir-370	MI0000778	miRNA overexpression	136.4		Patient study control-phenotype	quantitative PCR
105	18270258	Medullary thyroid carcinoma		Cancer	hsa-mir-129-1	MI0000252	miRNA overexpression	123.3		Patient study control-phenotype	quantitative PCR
105	18270258	Medullary thyroid carcinoma		Cancer	hsa-mir-137	MI0000454	miRNA overexpression	116.4		Patient study control-phenotype	quantitative PCR
105	18270258	Medullary thyroid carcinoma		Cancer	hsa-mir-10a	MI0000266	miRNA overexpression	63.6		Patient study control-phenotype	quantitative PCR
105	18270258	Medullary thyroid carcinoma		Cancer	hsa-mir-224	MI0000301	miRNA overexpression	55.2		Patient study control-phenotype	quantitative PCR
105	18270258	Medullary thyroid carcinoma		Cancer	hsa-mir-127	MI0000472	miRNA overexpression	52.3		Patient study control-phenotype	quantitative PCR
105	18270258	Medullary thyroid carcinoma		Cancer	hsa-mir-9-1	MI0000466	miRNA overexpression	42.1		Patient study control-phenotype	quantitative PCR
105	18270258	Medullary thyroid carcinoma		Cancer	hsa-mir-154	MI0000480	miRNA overexpression	32.3		Patient study control-phenotype	quantitative PCR
105	18270258	Medullary thyroid carcinoma		Cancer	hsa-mir-124-1	MI0000443	miRNA overexpression	61.9		Patient study control-phenotype	quantitative PCR
106	16461460	Colorectal cancer		Cancer	hsa-mir-24-1	MI0000080	miRNA overexpression			Patient study control-phenotype	miRNA microarray
106	16461460	Colorectal cancer		Cancer	hsa-mir-29b-2	MI0000107	miRNA overexpression			Patient study control-phenotype	miRNA microarray
106	16461460	Colorectal cancer		Cancer	hsa-mir-20a	MI0000076	miRNA overexpression			Patient study control-phenotype	miRNA microarray
106	16461460	Colorectal cancer		Cancer	hsa-mir-10a	MI0000266	miRNA overexpression			Patient study control-phenotype	miRNA microarray
106	16461460	Colorectal cancer		Cancer	hsa-mir-203	MI0000283	miRNA overexpression			Patient study control-phenotype	miRNA microarray
106	16461460	Colorectal cancer		Cancer	hsa-mir-106a	MI0000113	miRNA overexpression			Patient study control-phenotype	miRNA microarray
106	16461460	Colorectal cancer		Cancer	hsa-mir-17	MI0000071	miRNA overexpression			Patient study control-phenotype	miRNA microarray
106	16461460	Colorectal cancer		Cancer	hsa-mir-32	MI0000090	miRNA overexpression			Patient study control-phenotype	miRNA microarray
106	16461460	Colorectal cancer		Cancer	hsa-mir-30c-1	MI0000736	miRNA overexpression			Patient study control-phenotype	miRNA microarray
106	16461460	Colorectal cancer		Cancer	hsa-mir-223	MI0000300	miRNA overexpression			Patient study control-phenotype	miRNA microarray
106	16461460	Colorectal cancer		Cancer	hsa-mir-126	MI0000471	miRNA overexpression			Patient study control-phenotype	miRNA microarray
106	16461460	Colorectal cancer		Cancer	hsa-mir-128-2	MI0000727	miRNA overexpression			Patient study control-phenotype	miRNA microarray
106	16461460	Colorectal cancer		Cancer	hsa-mir-21	MI0000077	miRNA overexpression			Patient study control-phenotype	miRNA microarray
106	16461460	Colorectal cancer		Cancer	hsa-mir-24-2	MI0000081	miRNA overexpression			Patient study control-phenotype	miRNA microarray
106	16461460	Colorectal cancer		Cancer	hsa-mir-99b	MI0000746	miRNA overexpression			Patient study control-phenotype	miRNA microarray
106	16461460	Colorectal cancer		Cancer	hsa-mir-155	MI0000681	miRNA overexpression			Patient study control-phenotype	miRNA microarray
106	16461460	Colorectal cancer		Cancer	hsa-mir-181a-1	MI0000289	miRNA overexpression			Patient study control-phenotype	miRNA microarray
106	16461460	Colorectal cancer		Cancer	hsa-mir-150	MI0000479	miRNA overexpression			Patient study control-phenotype	miRNA microarray
106	16461460	Colorectal cancer		Cancer	hsa-mir-107	MI0000114	miRNA overexpression			Patient study control-phenotype	miRNA microarray
106	16461460	Colorectal cancer		Cancer	hsa-mir-191	MI0000465	miRNA overexpression			Patient study control-phenotype	miRNA microarray
106	16461460	Colorectal cancer		Cancer	hsa-mir-221	MI0000298	miRNA overexpression			Patient study control-phenotype	miRNA microarray
106	16461460	Colorectal cancer		Cancer	hsa-mir-9-3	MI0000468	miRNA downregulation			Patient study control-phenotype	miRNA microarray
107	18270258	Thyroid carcinoma, follicular	2015	Cancer	hsa-mir-200a	MI0000737	miRNA overexpression	35		Patient study control-phenotype	quantitative PCR
107	18270258	Thyroid carcinoma, follicular	2015	Cancer	hsa-mir-181b-1	MI0000270	miRNA overexpression	23.1		Patient study control-phenotype	quantitative PCR
107	18270258	Thyroid carcinoma, follicular	2015	Cancer	hsa-mir-200b	MI0000342	miRNA overexpression	18.1		Patient study control-phenotype	quantitative PCR
107	18270258	Thyroid carcinoma, follicular	2015	Cancer	hsa-mir-339	MI0000815	miRNA overexpression	13.4		Patient study control-phenotype	quantitative PCR
107	18270258	Thyroid carcinoma, follicular	2015	Cancer	hsa-mir-224	MI0000301	miRNA overexpression	11		Patient study control-phenotype	quantitative PCR
107	18270258	Thyroid carcinoma, follicular	2015	Cancer	hsa-mir-205	MI0000285	miRNA overexpression	10.1		Patient study control-phenotype	quantitative PCR
107	18270258	Thyroid carcinoma, follicular	2015	Cancer	hsa-mir-210	MI0000286	miRNA overexpression	9.6		Patient study control-phenotype	quantitative PCR
107	18270258	Thyroid carcinoma, follicular	2015	Cancer	hsa-mir-190	MI0000486	miRNA overexpression	9.1		Patient study control-phenotype	quantitative PCR
107	18270258	Thyroid carcinoma, follicular	2015	Cancer	hsa-mir-328	MI0000804	miRNA overexpression	8.1		Patient study control-phenotype	quantitative PCR
107	18270258	Thyroid carcinoma, follicular	2015	Cancer	hsa-mir-342	MI0000805	miRNA overexpression	7.9		Patient study control-phenotype	quantitative PCR
108	18270258	Thyroid carcinoma, follicular	2016	Cancer	hsa-mir-31	MI0000089	miRNA overexpression	35.2		Patient study control-phenotype	quantitative PCR
108	18270258	Thyroid carcinoma, follicular	2016	Cancer	hsa-mir-339	MI0000815	miRNA overexpression	18.2		Patient study control-phenotype	quantitative PCR
108	18270258	Thyroid carcinoma, follicular	2016	Cancer	hsa-mir-183	MI0000273	miRNA overexpression	17.5		Patient study control-phenotype	quantitative PCR
108	18270258	Thyroid carcinoma, follicular	2016	Cancer	hsa-mir-181b-1	MI0000270	miRNA overexpression	14.1		Patient study control-phenotype	quantitative PCR
108	18270258	Thyroid carcinoma, follicular	2016	Cancer	hsa-mir-221	MI0000298	miRNA overexpression	12.8		Patient study control-phenotype	quantitative PCR
108	18270258	Thyroid carcinoma, follicular	2016	Cancer	hsa-mir-96	MI0000098	miRNA overexpression	10.8		Patient study control-phenotype	quantitative PCR
108	18270258	Thyroid carcinoma, follicular	2016	Cancer	hsa-mir-182	MI0000272	miRNA overexpression	8.4		Patient study control-phenotype	quantitative PCR
108	18270258	Thyroid carcinoma, follicular	2016	Cancer	hsa-mir-224	MI0000301	miRNA overexpression	6.6		Patient study control-phenotype	quantitative PCR
108	18270258	Thyroid carcinoma, follicular	2016	Cancer	hsa-mir-203	MI0000283	miRNA overexpression	6.2		Patient study control-phenotype	quantitative PCR
109	17875710	Ovarian cancer	2020	Cancer	hsa-mir-200c	MI0000650	miRNA overexpression	11.35		Patient study control-phenotype	miRNA microarray
109	17875710	Ovarian cancer	2020	Cancer	hsa-mir-141	MI0000457	miRNA overexpression	8.13		Patient study control-phenotype	miRNA microarray
109	17875710	Ovarian cancer	2020	Cancer	hsa-mir-200a	MI0000737	miRNA overexpression	5.58		Patient study control-phenotype	miRNA microarray
109	17875710	Ovarian cancer	2020	Cancer	hsa-mir-205	MI0000285	miRNA overexpression	4.27		Patient study control-phenotype	miRNA microarray
109	17875710	Ovarian cancer	2020	Cancer	hsa-mir-21	MI0000077	miRNA overexpression	3.93		Patient study control-phenotype	miRNA microarray
109	17875710	Ovarian cancer	2020	Cancer	hsa-mir-182	MI0000272	miRNA overexpression	3.76		Patient study control-phenotype	miRNA microarray
109	17875710	Ovarian cancer	2020	Cancer	hsa-mir-200b	MI0000342	miRNA overexpression	3.59		Patient study control-phenotype	miRNA microarray
109	17875710	Ovarian cancer	2020	Cancer	hsa-mir-302c	MI0000773	miRNA downregulation	16.6667		Patient study control-phenotype	miRNA microarray
109	17875710	Ovarian cancer	2020	Cancer	hsa-mir-140	MI0000456	miRNA downregulation	8.33333		Patient study control-phenotype	miRNA microarray
109	17875710	Ovarian cancer	2020	Cancer	hsa-mir-101-1	MI0000103	miRNA downregulation	7.69231		Patient study control-phenotype	miRNA microarray
109	17875710	Ovarian cancer	2020	Cancer	hsa-mir-9-1	MI0000466	miRNA downregulation	5.55556	5.88235	Patient study control-phenotype	miRNA microarray
109	17875710	Ovarian cancer	2020	Cancer	hsa-mir-147	MI0000262	miRNA downregulation	5.88235		Patient study control-phenotype	miRNA microarray
109	17875710	Ovarian cancer	2020	Cancer	hsa-mir-302b	MI0000772	miRNA downregulation	5.55556		Patient study control-phenotype	miRNA microarray
109	17875710	Ovarian cancer	2020	Cancer	hsa-mir-133a-1	MI0000450	miRNA downregulation	5.55556		Patient study control-phenotype	miRNA microarray
109	17875710	Ovarian cancer	2020	Cancer	hsa-mir-137	MI0000454	miRNA downregulation	5.26316		Patient study control-phenotype	miRNA microarray
109	17875710	Ovarian cancer	2020	Cancer	hsa-mir-299	MI0000744	miRNA downregulation	5.26316		Patient study control-phenotype	miRNA microarray
109	17875710	Ovarian cancer	2020	Cancer	hsa-mir-105-1	MI0000111	miRNA downregulation	5		Patient study control-phenotype	miRNA microarray
109	17875710	Ovarian cancer	2020	Cancer	hsa-mir-199b	MI0000282	miRNA downregulation	4.7619		Patient study control-phenotype	miRNA microarray
109	17875710	Ovarian cancer	2020	Cancer	hsa-mir-199a-1	MI0000242	miRNA downregulation	4.7619		Patient study control-phenotype	miRNA microarray
109	17875710	Ovarian cancer	2020	Cancer	hsa-mir-124-1	MI0000443	miRNA downregulation	4.7619		Patient study control-phenotype	miRNA microarray
109	17875710	Ovarian cancer	2020	Cancer	hsa-mir-100	MI0000102	miRNA downregulation	4.7619		Patient study control-phenotype	miRNA microarray
109	17875710	Ovarian cancer	2020	Cancer	hsa-mir-211	MI0000287	miRNA downregulation	4.16667		Patient study control-phenotype	miRNA microarray
109	17875710	Ovarian cancer	2020	Cancer	hsa-mir-224	MI0000301	miRNA downregulation	4.16667		Patient study control-phenotype	miRNA microarray
109	17875710	Ovarian cancer	2020	Cancer	hsa-mir-143	MI0000459	miRNA downregulation	4		Patient study control-phenotype	miRNA microarray
109	17875710	Ovarian cancer	2020	Cancer	hsa-mir-126	MI0000471	miRNA downregulation	4		Patient study control-phenotype	miRNA microarray
109	17875710	Ovarian cancer	2020	Cancer	hsa-mir-1-1	MI0000651	miRNA downregulation	3.7037		Patient study control-phenotype	miRNA microarray
109	17875710	Ovarian cancer	2020	Cancer	hsa-mir-7-2	MI0000264	miRNA downregulation	3.57143		Patient study control-phenotype	miRNA microarray
109	17875710	Ovarian cancer	2020	Cancer	hsa-mir-302a	MI0000738	miRNA downregulation	3.44828		Patient study control-phenotype	miRNA microarray
109	17875710	Ovarian cancer	2020	Cancer	hsa-mir-99a	MI0000101	miRNA downregulation	3.44828		Patient study control-phenotype	miRNA microarray
109	17875710	Ovarian cancer	2020	Cancer	hsa-mir-216a	MI0000292	miRNA downregulation	3.22581		Patient study control-phenotype	miRNA microarray
109	17875710	Ovarian cancer	2020	Cancer	hsa-mir-125b-1	MI0000446	miRNA downregulation	3.22581		Patient study control-phenotype	miRNA microarray
109	17875710	Ovarian cancer	2020	Cancer	hsa-let-7d	MI0000065	miRNA downregulation	3.22581		Patient study control-phenotype	miRNA microarray
109	17875710	Ovarian cancer	2020	Cancer	hsa-let-7f-1	MI0000067	miRNA downregulation	3.125		Patient study control-phenotype	miRNA microarray
109	17875710	Ovarian cancer	2020	Cancer	hsa-mir-139	MI0000261	miRNA downregulation	3.125		Patient study control-phenotype	miRNA microarray
109	17875710	Ovarian cancer	2020	Cancer	hsa-mir-125a	MI0000469	miRNA downregulation	3.125		Patient study control-phenotype	miRNA microarray
109	17875710	Ovarian cancer	2020	Cancer	hsa-mir-193a	MI0000487	miRNA downregulation	3.0303		Patient study control-phenotype	miRNA microarray
109	17875710	Ovarian cancer	2020	Cancer	hsa-mir-144	MI0000460	miRNA downregulation	3.0303		Patient study control-phenotype	miRNA microarray
109	17875710	Ovarian cancer	2020	Cancer	hsa-mir-222	MI0000299	miRNA downregulation	3.0303		Patient study control-phenotype	miRNA microarray
109	17875710	Ovarian cancer	2020	Cancer	hsa-mir-323	MI0000807	miRNA downregulation	2.94118		Patient study control-phenotype	miRNA microarray
109	17875710	Ovarian cancer	2020	Cancer	hsa-mir-134	MI0000474	miRNA downregulation	2.94118		Patient study control-phenotype	miRNA microarray
109	17875710	Ovarian cancer	2020	Cancer	hsa-mir-370	MI0000778	miRNA downregulation	2.94118		Patient study control-phenotype	miRNA microarray
110	16461460	Lung cancer		Cancer	hsa-mir-21	MI0000077	miRNA overexpression			Patient study control-phenotype	miRNA microarray
110	16461460	Lung cancer		Cancer	hsa-mir-205	MI0000285	miRNA overexpression			Patient study control-phenotype	miRNA microarray
110	16461460	Lung cancer		Cancer	hsa-mir-200b	MI0000342	miRNA overexpression			Patient study control-phenotype	miRNA microarray
110	16461460	Lung cancer		Cancer	hsa-mir-9-1	MI0000466	miRNA overexpression			Patient study control-phenotype	miRNA microarray
110	16461460	Lung cancer		Cancer	hsa-mir-210	MI0000286	miRNA overexpression			Patient study control-phenotype	miRNA microarray
110	16461460	Lung cancer		Cancer	hsa-mir-148a	MI0000253	miRNA overexpression			Patient study control-phenotype	miRNA microarray
110	16461460	Lung cancer		Cancer	hsa-mir-141	MI0000457	miRNA overexpression			Patient study control-phenotype	miRNA microarray
110	16461460	Lung cancer		Cancer	hsa-mir-132	MI0000449	miRNA overexpression			Patient study control-phenotype	miRNA microarray
110	16461460	Lung cancer		Cancer	hsa-mir-215	MI0000291	miRNA overexpression			Patient study control-phenotype	miRNA microarray
110	16461460	Lung cancer		Cancer	hsa-mir-128-2	MI0000727	miRNA overexpression			Patient study control-phenotype	miRNA microarray
110	16461460	Lung cancer		Cancer	hsa-let-7g	MI0000433	miRNA overexpression			Patient study control-phenotype	miRNA microarray
110	16461460	Lung cancer		Cancer	hsa-mir-16-2	MI0000115	miRNA overexpression			Patient study control-phenotype	miRNA microarray
110	16461460	Lung cancer		Cancer	hsa-mir-129-1	MI0000252	miRNA overexpression			Patient study control-phenotype	miRNA microarray
110	16461460	Lung cancer		Cancer	hsa-mir-126	MI0000471	miRNA downregulation			Patient study control-phenotype	miRNA microarray
110	16461460	Lung cancer		Cancer	hsa-mir-142	MI0000458	miRNA overexpression			Patient study control-phenotype	miRNA microarray
110	16461460	Lung cancer		Cancer	hsa-mir-30d	MI0000255	miRNA downregulation			Patient study control-phenotype	miRNA microarray
110	16461460	Lung cancer		Cancer	hsa-mir-30a	MI0000088	miRNA downregulation			Patient study control-phenotype	miRNA microarray
110	16461460	Lung cancer		Cancer	hsa-mir-7-2	MI0000264	miRNA overexpression			Patient study control-phenotype	miRNA microarray
110	16461460	Lung cancer		Cancer	hsa-mir-199a-1	MI0000242	miRNA overexpression			Patient study control-phenotype	miRNA microarray
110	16461460	Lung cancer		Cancer	hsa-mir-127	MI0000472	miRNA overexpression			Patient study control-phenotype	miRNA microarray
110	16461460	Lung cancer		Cancer	hsa-mir-34a	MI0000268	miRNA overexpression			Patient study control-phenotype	miRNA microarray
110	16461460	Lung cancer		Cancer	hsa-mir-136	MI0000475	miRNA overexpression			Patient study control-phenotype	miRNA microarray
110	16461460	Lung cancer		Cancer	hsa-mir-202	MI0003130	miRNA overexpression			Patient study control-phenotype	miRNA microarray
110	16461460	Lung cancer		Cancer	hsa-mir-196a-2	MI0000279	miRNA overexpression			Patient study control-phenotype	miRNA microarray
110	16461460	Lung cancer		Cancer	hsa-mir-199a-2	MI0000281	miRNA overexpression			Patient study control-phenotype	miRNA microarray
110	16461460	Lung cancer		Cancer	hsa-let-7a-2	MI0000061	miRNA overexpression			Patient study control-phenotype	miRNA microarray
110	16461460	Lung cancer		Cancer	hsa-mir-124-1	MI0000443	miRNA overexpression			Patient study control-phenotype	miRNA microarray
110	16461460	Lung cancer		Cancer	hsa-mir-149	MI0000478	miRNA overexpression			Patient study control-phenotype	miRNA microarray
110	16461460	Lung cancer		Cancer	hsa-mir-17	MI0000071	miRNA overexpression			Patient study control-phenotype	miRNA microarray
110	16461460	Lung cancer		Cancer	hsa-mir-196a-1	MI0000238	miRNA overexpression			Patient study control-phenotype	miRNA microarray
110	16461460	Lung cancer		Cancer	hsa-mir-10a	MI0000266	miRNA overexpression			Patient study control-phenotype	miRNA microarray
110	16461460	Lung cancer		Cancer	hsa-mir-99b	MI0000746	miRNA overexpression			Patient study control-phenotype	miRNA microarray
110	16461460	Lung cancer		Cancer	hsa-mir-199b	MI0000282	miRNA overexpression			Patient study control-phenotype	miRNA microarray
110	16461460	Lung cancer		Cancer	hsa-mir-191	MI0000465	miRNA overexpression			Patient study control-phenotype	miRNA microarray
110	16461460	Lung cancer		Cancer	hsa-mir-195	MI0000489	miRNA overexpression			Patient study control-phenotype	miRNA microarray
110	16461460	Lung cancer		Cancer	hsa-mir-155	MI0000681	miRNA overexpression			Patient study control-phenotype	miRNA microarray
112	17875710	Ovarian cancer	2021	Cancer	hsa-mir-200c	MI0000650	miRNA overexpression	8.74		Patient study control-phenotype	miRNA microarray
112	17875710	Ovarian cancer	2021	Cancer	hsa-mir-200a	MI0000737	miRNA overexpression	3.78		Patient study control-phenotype	miRNA microarray
112	17875710	Ovarian cancer	2021	Cancer	hsa-mir-133a-1	MI0000450	miRNA downregulation	11.1111		Patient study control-phenotype	miRNA microarray
112	17875710	Ovarian cancer	2021	Cancer	hsa-mir-140	MI0000456	miRNA downregulation	8.33333		Patient study control-phenotype	miRNA microarray
112	17875710	Ovarian cancer	2021	Cancer	hsa-mir-301a	MI0000745	miRNA downregulation	8.33333		Patient study control-phenotype	miRNA microarray
112	17875710	Ovarian cancer	2021	Cancer	hsa-mir-137	MI0000454	miRNA downregulation	6.66667		Patient study control-phenotype	miRNA microarray
112	17875710	Ovarian cancer	2021	Cancer	hsa-mir-1-1	MI0000651	miRNA downregulation	6.66667		Patient study control-phenotype	miRNA microarray
112	17875710	Ovarian cancer	2021	Cancer	hsa-mir-101-1	MI0000103	miRNA downregulation	5.88235		Patient study control-phenotype	miRNA microarray
112	17875710	Ovarian cancer	2021	Cancer	hsa-mir-100	MI0000102	miRNA downregulation	3.57143	5.88235	Patient study control-phenotype	miRNA microarray
112	17875710	Ovarian cancer	2021	Cancer	hsa-mir-9-1	MI0000466	miRNA downregulation	5.88235	6.66667	Patient study control-phenotype	miRNA microarray
112	17875710	Ovarian cancer	2021	Cancer	hsa-mir-199b	MI0000282	miRNA downregulation	5.55556		Patient study control-phenotype	miRNA microarray
112	17875710	Ovarian cancer	2021	Cancer	hsa-mir-105-1	MI0000111	miRNA downregulation	5		Patient study control-phenotype	miRNA microarray
112	17875710	Ovarian cancer	2021	Cancer	hsa-mir-98	MI0000100	miRNA downregulation	4.7619		Patient study control-phenotype	miRNA microarray
112	17875710	Ovarian cancer	2021	Cancer	hsa-mir-302a	MI0000738	miRNA downregulation	4.7619		Patient study control-phenotype	miRNA microarray
112	17875710	Ovarian cancer	2021	Cancer	hsa-mir-199a-1	MI0000242	miRNA downregulation	4.7619		Patient study control-phenotype	miRNA microarray
112	17875710	Ovarian cancer	2021	Cancer	hsa-mir-126	MI0000471	miRNA downregulation	4.54545		Patient study control-phenotype	miRNA microarray
112	17875710	Ovarian cancer	2021	Cancer	hsa-mir-125a	MI0000469	miRNA downregulation	4.54545		Patient study control-phenotype	miRNA microarray
112	17875710	Ovarian cancer	2021	Cancer	hsa-mir-143	MI0000459	miRNA downregulation	4.34783		Patient study control-phenotype	miRNA microarray
112	17875710	Ovarian cancer	2021	Cancer	hsa-mir-19b-1	MI0000074	miRNA downregulation	3.33333	4.34783	Patient study control-phenotype	miRNA microarray
112	17875710	Ovarian cancer	2021	Cancer	hsa-mir-125b-1	MI0000446	miRNA downregulation	3.44828	4.34783	Patient study control-phenotype	miRNA microarray
112	17875710	Ovarian cancer	2021	Cancer	hsa-mir-29a	MI0000087	miRNA downregulation	4.16667		Patient study control-phenotype	miRNA microarray
112	17875710	Ovarian cancer	2021	Cancer	hsa-mir-147	MI0000262	miRNA downregulation	4.16667		Patient study control-phenotype	miRNA microarray
112	17875710	Ovarian cancer	2021	Cancer	hsa-mir-29c	MI0000735	miRNA downregulation	4.16667		Patient study control-phenotype	miRNA microarray
112	17875710	Ovarian cancer	2021	Cancer	hsa-mir-222	MI0000299	miRNA downregulation	4.16667		Patient study control-phenotype	miRNA microarray
112	17875710	Ovarian cancer	2021	Cancer	hsa-mir-99a	MI0000101	miRNA downregulation	4		Patient study control-phenotype	miRNA microarray
112	17875710	Ovarian cancer	2021	Cancer	hsa-mir-224	MI0000301	miRNA downregulation	4		Patient study control-phenotype	miRNA microarray
112	17875710	Ovarian cancer	2021	Cancer	hsa-mir-29b-1	MI0000105	miRNA downregulation	3.57143	3.84615	Patient study control-phenotype	miRNA microarray
112	17875710	Ovarian cancer	2021	Cancer	hsa-mir-18a	MI0000072	miRNA downregulation	3.84615		Patient study control-phenotype	miRNA microarray
112	17875710	Ovarian cancer	2021	Cancer	hsa-mir-144	MI0000460	miRNA downregulation	3.84615		Patient study control-phenotype	miRNA microarray
112	17875710	Ovarian cancer	2021	Cancer	hsa-mir-154	MI0000480	miRNA downregulation	3.57143		Patient study control-phenotype	miRNA microarray
112	17875710	Ovarian cancer	2021	Cancer	hsa-mir-302b	MI0000772	miRNA downregulation	3.57143		Patient study control-phenotype	miRNA microarray
112	17875710	Ovarian cancer	2021	Cancer	hsa-let-7d	MI0000065	miRNA downregulation	3.0303	3.44828	Patient study control-phenotype	miRNA microarray
112	17875710	Ovarian cancer	2021	Cancer	hsa-let-7c	MI0000064	miRNA downregulation	3.33333		Patient study control-phenotype	miRNA microarray
112	17875710	Ovarian cancer	2021	Cancer	hsa-mir-145	MI0000461	miRNA downregulation	3.33333		Patient study control-phenotype	miRNA microarray
112	17875710	Ovarian cancer	2021	Cancer	hsa-mir-181a-1	MI0000289	miRNA downregulation	3.33333		Patient study control-phenotype	miRNA microarray
112	17875710	Ovarian cancer	2021	Cancer	hsa-mir-153-1	MI0000463	miRNA downregulation	3.33333		Patient study control-phenotype	miRNA microarray
114	18507035	Gastric cancer		Cancer	hsa-mir-21	MI0000077	miRNA overexpression			Patient study control-phenotype	quantitative PCR
115	17569129	Gastric cancer		Cancer	hsa-let-7a-1	MI0000060	miRNA downregulation			Patient study control-phenotype	quantitative PCR
116	18794849	Gastric cancer		Cancer	hsa-mir-21	MI0000077	miRNA overexpression	18.25		Patient study control-phenotype	quantitative PCR
118	18794849	Gastric cancer risk after H. pylori infection		Cancer	hsa-mir-21	MI0000077	miRNA overexpression	2		Patient study control-phenotype	quantitative PCR
119	17875710	Ovarian cancer	2022	Cancer	hsa-mir-200c	MI0000650	miRNA overexpression	13.03		Patient study control-phenotype	miRNA microarray
119	17875710	Ovarian cancer	2022	Cancer	hsa-mir-182	MI0000272	miRNA overexpression	8.23		Patient study control-phenotype	miRNA microarray
119	17875710	Ovarian cancer	2022	Cancer	hsa-mir-141	MI0000457	miRNA overexpression	8.11		Patient study control-phenotype	miRNA microarray
119	17875710	Ovarian cancer	2022	Cancer	hsa-mir-200a	MI0000737	miRNA overexpression	6.75		Patient study control-phenotype	miRNA microarray
119	17875710	Ovarian cancer	2022	Cancer	hsa-mir-205	MI0000285	miRNA overexpression	6.61		Patient study control-phenotype	miRNA microarray
119	17875710	Ovarian cancer	2022	Cancer	hsa-mir-203	MI0000283	miRNA overexpression	6.02		Patient study control-phenotype	miRNA microarray
119	17875710	Ovarian cancer	2022	Cancer	hsa-mir-200b	MI0000342	miRNA overexpression	4.56		Patient study control-phenotype	miRNA microarray
119	17875710	Ovarian cancer	2022	Cancer	hsa-mir-302b	MI0000772	miRNA overexpression	3.79		Patient study control-phenotype	miRNA microarray
119	17875710	Ovarian cancer	2022	Cancer	hsa-mir-337	MI0000806	miRNA overexpression	3.48		Patient study control-phenotype	miRNA microarray
119	17875710	Ovarian cancer	2022	Cancer	hsa-mir-1-1	MI0000651	miRNA downregulation	10		Patient study control-phenotype	miRNA microarray
119	17875710	Ovarian cancer	2022	Cancer	hsa-mir-140	MI0000456	miRNA downregulation	9.09091		Patient study control-phenotype	miRNA microarray
119	17875710	Ovarian cancer	2022	Cancer	hsa-mir-199a-1	MI0000242	miRNA downregulation	7.69231		Patient study control-phenotype	miRNA microarray
119	17875710	Ovarian cancer	2022	Cancer	hsa-mir-137	MI0000454	miRNA downregulation	6.25		Patient study control-phenotype	miRNA microarray
119	17875710	Ovarian cancer	2022	Cancer	hsa-mir-214	MI0000290	miRNA downregulation	6.25		Patient study control-phenotype	miRNA microarray
119	17875710	Ovarian cancer	2022	Cancer	hsa-mir-145	MI0000461	miRNA downregulation	5.88235		Patient study control-phenotype	miRNA microarray
119	17875710	Ovarian cancer	2022	Cancer	hsa-mir-143	MI0000459	miRNA downregulation	5.55556		Patient study control-phenotype	miRNA microarray
119	17875710	Ovarian cancer	2022	Cancer	hsa-mir-199b	MI0000282	miRNA downregulation	5.55556		Patient study control-phenotype	miRNA microarray
119	17875710	Ovarian cancer	2022	Cancer	hsa-mir-133a-1	MI0000450	miRNA downregulation	5.26316		Patient study control-phenotype	miRNA microarray
119	17875710	Ovarian cancer	2022	Cancer	hsa-mir-9-1	MI0000466	miRNA downregulation	4.16667	5	Patient study control-phenotype	miRNA microarray
119	17875710	Ovarian cancer	2022	Cancer	hsa-mir-101-1	MI0000103	miRNA downregulation	4.54545		Patient study control-phenotype	miRNA microarray
119	17875710	Ovarian cancer	2022	Cancer	hsa-mir-100	MI0000102	miRNA downregulation	3.84615		Patient study control-phenotype	miRNA microarray
119	17875710	Ovarian cancer	2022	Cancer	hsa-mir-147	MI0000262	miRNA downregulation	3.84615		Patient study control-phenotype	miRNA microarray
119	17875710	Ovarian cancer	2022	Cancer	hsa-mir-126	MI0000471	miRNA downregulation	3.7037		Patient study control-phenotype	miRNA microarray
119	17875710	Ovarian cancer	2022	Cancer	hsa-mir-29c	MI0000735	miRNA downregulation	3.44828		Patient study control-phenotype	miRNA microarray
119	17875710	Ovarian cancer	2022	Cancer	hsa-mir-134	MI0000474	miRNA downregulation	3.44828		Patient study control-phenotype	miRNA microarray
119	17875710	Ovarian cancer	2022	Cancer	hsa-mir-34c	MI0000743	miRNA downregulation	3.33333		Patient study control-phenotype	miRNA microarray
119	17875710	Ovarian cancer	2022	Cancer	hsa-mir-10b	MI0000267	miRNA downregulation	3.33333		Patient study control-phenotype	miRNA microarray
119	17875710	Ovarian cancer	2022	Cancer	hsa-mir-125a	MI0000469	miRNA downregulation	3.22581		Patient study control-phenotype	miRNA microarray
119	17875710	Ovarian cancer	2022	Cancer	hsa-mir-224	MI0000301	miRNA downregulation	3.22581		Patient study control-phenotype	miRNA microarray
119	17875710	Ovarian cancer	2022	Cancer	hsa-mir-105-1	MI0000111	miRNA downregulation	3.125		Patient study control-phenotype	miRNA microarray
119	17875710	Ovarian cancer	2022	Cancer	hsa-mir-181a-1	MI0000289	miRNA downregulation	3.125		Patient study control-phenotype	miRNA microarray
119	17875710	Ovarian cancer	2022	Cancer	hsa-mir-1-1	MI0000651	miRNA downregulation	10		Patient study control-phenotype	miRNA microarray
120	16461460	Gastric cancer		Cancer	hsa-mir-223	MI0000300	miRNA overexpression			Patient study control-phenotype	miRNA microarray
120	16461460	Gastric cancer		Cancer	hsa-mir-21	MI0000077	miRNA overexpression			Patient study control-phenotype	miRNA microarray
120	16461460	Gastric cancer		Cancer	hsa-mir-218-2	MI0000295	miRNA downregulation			Patient study control-phenotype	miRNA microarray
120	16461460	Gastric cancer		Cancer	hsa-mir-103-2	MI0000108	miRNA overexpression			Patient study control-phenotype	miRNA microarray
120	16461460	Gastric cancer		Cancer	hsa-mir-92a-2	MI0000094	miRNA overexpression			Patient study control-phenotype	miRNA microarray
120	16461460	Gastric cancer		Cancer	hsa-mir-25	MI0000082	miRNA overexpression			Patient study control-phenotype	miRNA microarray
120	16461460	Gastric cancer		Cancer	hsa-mir-136	MI0000475	miRNA downregulation			Patient study control-phenotype	miRNA microarray
120	16461460	Gastric cancer		Cancer	hsa-mir-191	MI0000465	miRNA overexpression			Patient study control-phenotype	miRNA microarray
120	16461460	Gastric cancer		Cancer	hsa-mir-221	MI0000298	miRNA overexpression			Patient study control-phenotype	miRNA microarray
120	16461460	Gastric cancer		Cancer	hsa-mir-125b-2	MI0000470	miRNA overexpression			Patient study control-phenotype	miRNA microarray
120	16461460	Gastric cancer		Cancer	hsa-mir-103-1	MI0000109	miRNA overexpression			Patient study control-phenotype	miRNA microarray
120	16461460	Gastric cancer		Cancer	hsa-mir-214	MI0000290	miRNA overexpression			Patient study control-phenotype	miRNA microarray
120	16461460	Gastric cancer		Cancer	hsa-mir-222	MI0000299	miRNA overexpression			Patient study control-phenotype	miRNA microarray
120	16461460	Gastric cancer		Cancer	hsa-mir-212	MI0000288	miRNA downregulation			Patient study control-phenotype	miRNA microarray
120	16461460	Gastric cancer		Cancer	hsa-mir-125b-1	MI0000446	miRNA overexpression			Patient study control-phenotype	miRNA microarray
120	16461460	Gastric cancer		Cancer	hsa-mir-100	MI0000102	miRNA overexpression			Patient study control-phenotype	miRNA microarray
120	16461460	Gastric cancer		Cancer	hsa-mir-107	MI0000114	miRNA overexpression			Patient study control-phenotype	miRNA microarray
120	16461460	Gastric cancer		Cancer	hsa-mir-92a-1	MI0000093	miRNA overexpression			Patient study control-phenotype	miRNA microarray
120	16461460	Gastric cancer		Cancer	hsa-mir-96	MI0000098	miRNA downregulation			Patient study control-phenotype	miRNA microarray
120	16461460	Gastric cancer		Cancer	hsa-mir-192	MI0000234	miRNA overexpression			Patient study control-phenotype	miRNA microarray
120	16461460	Gastric cancer		Cancer	hsa-mir-23a	MI0000079	miRNA overexpression			Patient study control-phenotype	miRNA microarray
120	16461460	Gastric cancer		Cancer	hsa-mir-215	MI0000291	miRNA overexpression			Patient study control-phenotype	miRNA microarray
120	16461460	Gastric cancer		Cancer	hsa-mir-7-2	MI0000264	miRNA overexpression			Patient study control-phenotype	miRNA microarray
120	16461460	Gastric cancer		Cancer	hsa-mir-138-2	MI0000455	miRNA downregulation			Patient study control-phenotype	miRNA microarray
120	16461460	Gastric cancer		Cancer	hsa-mir-99b	MI0000746	miRNA overexpression			Patient study control-phenotype	miRNA microarray
120	16461460	Gastric cancer		Cancer	hsa-mir-33b	MI0003646	miRNA downregulation			Patient study control-phenotype	miRNA microarray
120	16461460	Gastric cancer		Cancer	hsa-mir-24-2	MI0000081	miRNA overexpression			Patient study control-phenotype	miRNA microarray
120	16461460	Gastric cancer		Cancer	hsa-mir-24-1	MI0000080	miRNA overexpression			Patient study control-phenotype	miRNA microarray
121	16461460	Pancreatic cancer		Cancer	hsa-mir-103-2	MI0000108	miRNA overexpression			Patient study control-phenotype	miRNA microarray
121	16461460	Pancreatic cancer		Cancer	hsa-mir-103-1	MI0000109	miRNA overexpression			Patient study control-phenotype	miRNA microarray
121	16461460	Pancreatic cancer		Cancer	hsa-mir-24-2	MI0000081	miRNA overexpression			Patient study control-phenotype	miRNA microarray
121	16461460	Pancreatic cancer		Cancer	hsa-mir-107	MI0000114	miRNA overexpression			Patient study control-phenotype	miRNA microarray
121	16461460	Pancreatic cancer		Cancer	hsa-mir-100	MI0000102	miRNA overexpression			Patient study control-phenotype	miRNA microarray
121	16461460	Pancreatic cancer		Cancer	hsa-mir-125b-1	MI0000446	miRNA overexpression			Patient study control-phenotype	miRNA microarray
121	16461460	Pancreatic cancer		Cancer	hsa-mir-125b-2	MI0000470	miRNA overexpression			Patient study control-phenotype	miRNA microarray
121	16461460	Pancreatic cancer		Cancer	hsa-mir-24-1	MI0000080	miRNA overexpression			Patient study control-phenotype	miRNA microarray
121	16461460	Pancreatic cancer		Cancer	hsa-mir-191	MI0000465	miRNA overexpression			Patient study control-phenotype	miRNA microarray
121	16461460	Pancreatic cancer		Cancer	hsa-mir-23a	MI0000079	miRNA overexpression			Patient study control-phenotype	miRNA microarray
121	16461460	Pancreatic cancer		Cancer	hsa-mir-26a-1	MI0000083	miRNA overexpression			Patient study control-phenotype	miRNA microarray
121	16461460	Pancreatic cancer		Cancer	hsa-mir-125a	MI0000469	miRNA overexpression			Patient study control-phenotype	miRNA microarray
121	16461460	Pancreatic cancer		Cancer	hsa-mir-130a	MI0000448	miRNA overexpression			Patient study control-phenotype	miRNA microarray
121	16461460	Pancreatic cancer		Cancer	hsa-mir-26b	MI0000084	miRNA overexpression			Patient study control-phenotype	miRNA microarray
121	16461460	Pancreatic cancer		Cancer	hsa-mir-145	MI0000461	miRNA overexpression			Patient study control-phenotype	miRNA microarray
121	16461460	Pancreatic cancer		Cancer	hsa-mir-221	MI0000298	miRNA overexpression			Patient study control-phenotype	miRNA microarray
121	16461460	Pancreatic cancer		Cancer	hsa-mir-126	MI0000471	miRNA overexpression			Patient study control-phenotype	miRNA microarray
121	16461460	Pancreatic cancer		Cancer	hsa-mir-16-2	MI0000115	miRNA overexpression			Patient study control-phenotype	miRNA microarray
121	16461460	Pancreatic cancer		Cancer	hsa-mir-146a	MI0000477	miRNA overexpression			Patient study control-phenotype	miRNA microarray
121	16461460	Pancreatic cancer		Cancer	hsa-mir-214	MI0000290	miRNA overexpression			Patient study control-phenotype	miRNA microarray
121	16461460	Pancreatic cancer		Cancer	hsa-mir-99b	MI0000746	miRNA overexpression			Patient study control-phenotype	miRNA microarray
121	16461460	Pancreatic cancer		Cancer	hsa-mir-128-2	MI0000727	miRNA overexpression			Patient study control-phenotype	miRNA microarray
121	16461460	Pancreatic cancer		Cancer	hsa-mir-155	MI0000681	miRNA downregulation			Patient study control-phenotype	miRNA microarray
121	16461460	Pancreatic cancer		Cancer	hsa-mir-29b-2	MI0000107	miRNA overexpression			Patient study control-phenotype	miRNA microarray
121	16461460	Pancreatic cancer		Cancer	hsa-mir-29a	MI0000087	miRNA overexpression			Patient study control-phenotype	miRNA microarray
121	16461460	Pancreatic cancer		Cancer	hsa-mir-25	MI0000082	miRNA overexpression			Patient study control-phenotype	miRNA microarray
121	16461460	Pancreatic cancer		Cancer	hsa-mir-16-1	MI0000070	miRNA overexpression			Patient study control-phenotype	miRNA microarray
121	16461460	Pancreatic cancer		Cancer	hsa-mir-99a	MI0000101	miRNA overexpression			Patient study control-phenotype	miRNA microarray
121	16461460	Pancreatic cancer		Cancer	hsa-mir-224	MI0000301	miRNA overexpression			Patient study control-phenotype	miRNA microarray
121	16461460	Pancreatic cancer		Cancer	hsa-mir-30d	MI0000255	miRNA overexpression			Patient study control-phenotype	miRNA microarray
121	16461460	Pancreatic cancer		Cancer	hsa-mir-92a-2	MI0000094	miRNA overexpression			Patient study control-phenotype	miRNA microarray
121	16461460	Pancreatic cancer		Cancer	hsa-mir-199a-1	MI0000242	miRNA overexpression			Patient study control-phenotype	miRNA microarray
121	16461460	Pancreatic cancer		Cancer	hsa-mir-223	MI0000300	miRNA overexpression			Patient study control-phenotype	miRNA microarray
121	16461460	Pancreatic cancer		Cancer	hsa-mir-29c	MI0000735	miRNA overexpression			Patient study control-phenotype	miRNA microarray
121	16461460	Pancreatic cancer		Cancer	hsa-mir-30b	MI0000441	miRNA overexpression			Patient study control-phenotype	miRNA microarray
121	16461460	Pancreatic cancer		Cancer	hsa-mir-129-1	MI0000252	miRNA overexpression			Patient study control-phenotype	miRNA microarray
121	16461460	Pancreatic cancer		Cancer	hsa-mir-197	MI0000239	miRNA overexpression			Patient study control-phenotype	miRNA microarray
121	16461460	Pancreatic cancer		Cancer	hsa-mir-17	MI0000071	miRNA overexpression			Patient study control-phenotype	miRNA microarray
121	16461460	Pancreatic cancer		Cancer	hsa-mir-30c-1	MI0000736	miRNA overexpression			Patient study control-phenotype	miRNA microarray
121	16461460	Pancreatic cancer		Cancer	hsa-mir-7-1	MI0000263	miRNA overexpression			Patient study control-phenotype	miRNA microarray
121	16461460	Pancreatic cancer		Cancer	hsa-mir-93	MI0000095	miRNA overexpression			Patient study control-phenotype	miRNA microarray
121	16461460	Pancreatic cancer		Cancer	hsa-mir-140	MI0000456	miRNA overexpression			Patient study control-phenotype	miRNA microarray
121	16461460	Pancreatic cancer		Cancer	hsa-mir-30a	MI0000088	miRNA overexpression			Patient study control-phenotype	miRNA microarray
121	16461460	Pancreatic cancer		Cancer	hsa-mir-132	MI0000449	miRNA overexpression			Patient study control-phenotype	miRNA microarray
121	16461460	Pancreatic cancer		Cancer	hsa-mir-181b-1	MI0000270	miRNA overexpression			Patient study control-phenotype	miRNA microarray
121	16461460	Pancreatic cancer		Cancer	hsa-mir-152	MI0000462	miRNA downregulation			Patient study control-phenotype	miRNA microarray
121	16461460	Pancreatic cancer		Cancer	hsa-mir-23b	MI0000439	miRNA overexpression			Patient study control-phenotype	miRNA microarray
121	16461460	Pancreatic cancer		Cancer	hsa-mir-20a	MI0000076	miRNA overexpression			Patient study control-phenotype	miRNA microarray
121	16461460	Pancreatic cancer		Cancer	hsa-mir-222	MI0000299	miRNA overexpression			Patient study control-phenotype	miRNA microarray
121	16461460	Pancreatic cancer		Cancer	hsa-mir-27a	MI0000085	miRNA overexpression			Patient study control-phenotype	miRNA microarray
121	16461460	Pancreatic cancer		Cancer	hsa-mir-92a-1	MI0000093	miRNA overexpression			Patient study control-phenotype	miRNA microarray
121	16461460	Pancreatic cancer		Cancer	hsa-mir-21	MI0000077	miRNA overexpression			Patient study control-phenotype	miRNA microarray
121	16461460	Pancreatic cancer		Cancer	hsa-mir-150	MI0000479	miRNA overexpression			Patient study control-phenotype	miRNA microarray
121	16461460	Pancreatic cancer		Cancer	hsa-mir-32	MI0000090	miRNA overexpression			Patient study control-phenotype	miRNA microarray
121	16461460	Pancreatic cancer		Cancer	hsa-mir-106a	MI0000113	miRNA overexpression			Patient study control-phenotype	miRNA microarray
121	16461460	Pancreatic cancer		Cancer	hsa-mir-29b-1	MI0000105	miRNA overexpression			Patient study control-phenotype	miRNA microarray
122	17875710	Ovarian cancer	2023	Cancer	hsa-mir-325	MI0000824	miRNA overexpression	5.17		Patient study control-phenotype	miRNA microarray
122	17875710	Ovarian cancer	2023	Cancer	hsa-mir-22	MI0000078	miRNA overexpression	4.63		Patient study control-phenotype	miRNA microarray
122	17875710	Ovarian cancer	2023	Cancer	hsa-mir-302c	MI0000773	miRNA overexpression	5.09		Patient study control-phenotype	miRNA microarray
122	17875710	Ovarian cancer	2023	Cancer	hsa-mir-299	MI0000744	miRNA overexpression	3.47		Patient study control-phenotype	miRNA microarray
122	17875710	Ovarian cancer	2023	Cancer	hsa-mir-373	MI0000781	miRNA overexpression	2.25	2.46	Patient study control-phenotype	miRNA microarray
122	17875710	Ovarian cancer	2023	Cancer	hsa-mir-196b	MI0001150	miRNA overexpression	2		Patient study control-phenotype	miRNA microarray
122	17875710	Ovarian cancer	2023	Cancer	hsa-mir-194-1	MI0000488	miRNA overexpression	2.5		Patient study control-phenotype	miRNA microarray
122	17875710	Ovarian cancer	2023	Cancer	hsa-mir-324	MI0000813	miRNA overexpression	2.39		Patient study control-phenotype	miRNA microarray
122	17875710	Ovarian cancer	2023	Cancer	hsa-mir-302b	MI0000772	miRNA overexpression	3.9		Patient study control-phenotype	miRNA microarray
122	17875710	Ovarian cancer	2023	Cancer	hsa-mir-222	MI0000299	miRNA overexpression	2.26		Patient study control-phenotype	miRNA microarray
122	17875710	Ovarian cancer	2023	Cancer	hsa-mir-105-1	MI0000111	miRNA overexpression	2.69		Patient study control-phenotype	miRNA microarray
122	17875710	Ovarian cancer	2023	Cancer	hsa-mir-124-1	MI0000443	miRNA overexpression	2.61		Patient study control-phenotype	miRNA microarray
122	17875710	Ovarian cancer	2023	Cancer	hsa-mir-1-1	MI0000651	miRNA overexpression	2.18		Patient study control-phenotype	miRNA microarray
124	17875710	Ovarian cancer	2009	Cancer	hsa-mir-200a	MI0000737	miRNA overexpression	5.91		Patient study control-phenotype	miRNA microarray
124	17875710	Ovarian cancer	2009	Cancer	hsa-mir-141	MI0000457	miRNA overexpression	6.68		Patient study control-phenotype	miRNA microarray
124	17875710	Ovarian cancer	2009	Cancer	hsa-mir-200c	MI0000650	miRNA overexpression	8.52		Patient study control-phenotype	miRNA microarray
124	17875710	Ovarian cancer	2009	Cancer	hsa-mir-200b	MI0000342	miRNA overexpression	3.31		Patient study control-phenotype	miRNA microarray
124	17875710	Ovarian cancer	2009	Cancer	hsa-mir-302b	MI0000772	miRNA overexpression	7.58		Patient study control-phenotype	miRNA microarray
124	17875710	Ovarian cancer	2009	Cancer	hsa-mir-182	MI0000272	miRNA overexpression	4.63		Patient study control-phenotype	miRNA microarray
124	17875710	Ovarian cancer	2009	Cancer	hsa-mir-325	MI0000824	miRNA overexpression	3.58		Patient study control-phenotype	miRNA microarray
124	17875710	Ovarian cancer	2009	Cancer	hsa-mir-373	MI0000781	miRNA overexpression	3.1		Patient study control-phenotype	miRNA microarray
124	17875710	Ovarian cancer	2009	Cancer	hsa-mir-203	MI0000283	miRNA overexpression	3.93		Patient study control-phenotype	miRNA microarray
124	17875710	Ovarian cancer	2009	Cancer	hsa-mir-205	MI0000285	miRNA overexpression	3.91		Patient study control-phenotype	miRNA microarray
124	17875710	Ovarian cancer	2009	Cancer	hsa-mir-199a-1	MI0000242	miRNA downregulation	6.66667		Patient study control-phenotype	miRNA microarray
124	17875710	Ovarian cancer	2009	Cancer	hsa-mir-199b	MI0000282	miRNA downregulation	6.25		Patient study control-phenotype	miRNA microarray
124	17875710	Ovarian cancer	2009	Cancer	hsa-mir-143	MI0000459	miRNA downregulation	4.7619		Patient study control-phenotype	miRNA microarray
124	17875710	Ovarian cancer	2009	Cancer	hsa-mir-127	MI0000472	miRNA downregulation	2.77778		Patient study control-phenotype	miRNA microarray
124	17875710	Ovarian cancer	2009	Cancer	hsa-mir-140	MI0000456	miRNA downregulation	3.44828		Patient study control-phenotype	miRNA microarray
124	17875710	Ovarian cancer	2009	Cancer	hsa-mir-9-1	MI0000466	miRNA downregulation	4.7619		Patient study control-phenotype	miRNA microarray
124	17875710	Ovarian cancer	2009	Cancer	hsa-mir-133a-1	MI0000450	miRNA downregulation	5		Patient study control-phenotype	miRNA microarray
124	17875710	Ovarian cancer	2009	Cancer	hsa-mir-105-1	MI0000111	miRNA downregulation	3.84615		Patient study control-phenotype	miRNA microarray
124	17875710	Ovarian cancer	2009	Cancer	hsa-mir-101-1	MI0000103	miRNA downregulation	7.14286		Patient study control-phenotype	miRNA microarray
124	17875710	Ovarian cancer	2009	Cancer	hsa-mir-224	MI0000301	miRNA downregulation	4.54545		Patient study control-phenotype	miRNA microarray
124	17875710	Ovarian cancer	2009	Cancer	hsa-mir-126	MI0000471	miRNA downregulation	5.26316		Patient study control-phenotype	miRNA microarray
124	17875710	Ovarian cancer	2009	Cancer	hsa-mir-100	MI0000102	miRNA downregulation	4.54545		Patient study control-phenotype	miRNA microarray
124	17875710	Ovarian cancer	2009	Cancer	hsa-mir-147	MI0000262	miRNA downregulation	4.34783		Patient study control-phenotype	miRNA microarray
124	17875710	Ovarian cancer	2009	Cancer	hsa-mir-204	MI0000284	miRNA downregulation	7.14286		Patient study control-phenotype	miRNA microarray
124	17875710	Ovarian cancer	2009	Cancer	hsa-mir-214	MI0000290	miRNA downregulation	4.34783		Patient study control-phenotype	miRNA microarray
124	17875710	Ovarian cancer	2009	Cancer	hsa-mir-99a	MI0000101	miRNA downregulation	3.44828		Patient study control-phenotype	miRNA microarray
124	17875710	Ovarian cancer	2009	Cancer	hsa-mir-211	MI0000287	miRNA downregulation	6.66667		Patient study control-phenotype	miRNA microarray
124	17875710	Ovarian cancer	2009	Cancer	hsa-mir-145	MI0000461	miRNA downregulation	3.7037		Patient study control-phenotype	miRNA microarray
124	17875710	Ovarian cancer	2009	Cancer	hsa-let-7d	MI0000065	miRNA downregulation	3.44828		Patient study control-phenotype	miRNA microarray
124	17875710	Ovarian cancer	2009	Cancer	hsa-mir-124-1	MI0000443	miRNA downregulation	3.22581		Patient study control-phenotype	miRNA microarray
124	17875710	Ovarian cancer	2009	Cancer	hsa-mir-125a	MI0000469	miRNA downregulation	3.44828		Patient study control-phenotype	miRNA microarray
124	17875710	Ovarian cancer	2009	Cancer	hsa-let-7c	MI0000064	miRNA downregulation	3.22581		Patient study control-phenotype	miRNA microarray
124	17875710	Ovarian cancer	2009	Cancer	hsa-let-7a-1	MI0000060	miRNA downregulation	2.85714		Patient study control-phenotype	miRNA microarray
124	17875710	Ovarian cancer	2009	Cancer	hsa-mir-29c	MI0000735	miRNA downregulation	3.44828		Patient study control-phenotype	miRNA microarray
124	17875710	Ovarian cancer	2009	Cancer	hsa-mir-195	MI0000489	miRNA downregulation	3.0303		Patient study control-phenotype	miRNA microarray
124	17875710	Ovarian cancer	2009	Cancer	hsa-mir-125b-1	MI0000446	miRNA downregulation	3.125		Patient study control-phenotype	miRNA microarray
124	17875710	Ovarian cancer	2009	Cancer	hsa-mir-374a	MI0000782	miRNA downregulation	3.84615		Patient study control-phenotype	miRNA microarray
124	17875710	Ovarian cancer	2009	Cancer	hsa-mir-29a	MI0000087	miRNA downregulation	3.0303		Patient study control-phenotype	miRNA microarray
125	18789835	Gastric cancer		Cancer	hsa-mir-9-1	MI0000466	miRNA overexpression			Patient study control-phenotype	miRNA microarray
125	18789835	Gastric cancer		Cancer	hsa-mir-23a	MI0000079	miRNA overexpression			Patient study control-phenotype	miRNA microarray
125	18789835	Gastric cancer		Cancer	hsa-mir-27a	MI0000085	miRNA overexpression			Patient study control-phenotype	miRNA microarray
125	18789835	Gastric cancer		Cancer	hsa-mir-191	MI0000465	miRNA overexpression			Patient study control-phenotype	miRNA microarray
125	18789835	Gastric cancer		Cancer	hsa-mir-181b-1	MI0000270	miRNA downregulation			Patient study control-phenotype	miRNA microarray
125	18789835	Gastric cancer		Cancer	hsa-mir-181c	MI0000271	miRNA downregulation			Patient study control-phenotype	miRNA microarray
125	18789835	Gastric cancer		Cancer	hsa-mir-182	MI0000272	miRNA downregulation			Patient study control-phenotype	miRNA microarray
125	18789835	Gastric cancer		Cancer	hsa-mir-183	MI0000273	miRNA downregulation			Patient study control-phenotype	miRNA microarray
125	18789835	Gastric cancer		Cancer	hsa-mir-210	MI0000286	miRNA downregulation			Patient study control-phenotype	miRNA microarray
132	16530703	Lung cancer		Cancer	hsa-mir-21	MI0000077	miRNA overexpression			Patient study control-phenotype	miRNA microarray
132	16530703	Lung cancer		Cancer	hsa-mir-191	MI0000465	miRNA overexpression			Patient study control-phenotype	miRNA microarray
132	16530703	Lung cancer		Cancer	hsa-mir-126	MI0000471	miRNA downregulation			Patient study control-phenotype	miRNA microarray
132	16530703	Lung cancer		Cancer	hsa-mir-210	MI0000286	miRNA overexpression			Patient study control-phenotype	miRNA microarray
132	16530703	Lung cancer		Cancer	hsa-mir-155	MI0000681	miRNA overexpression			Patient study control-phenotype	miRNA microarray
132	16530703	Lung cancer		Cancer	hsa-mir-143	MI0000459	miRNA downregulation			Patient study control-phenotype	miRNA microarray
132	16530703	Lung cancer		Cancer	hsa-mir-205	MI0000285	miRNA overexpression			Patient study control-phenotype	miRNA microarray
132	16530703	Lung cancer		Cancer	hsa-mir-224	MI0000301	miRNA downregulation			Patient study control-phenotype	miRNA microarray
132	16530703	Lung cancer		Cancer	hsa-mir-24-2	MI0000081	miRNA overexpression			Patient study control-phenotype	miRNA microarray
132	16530703	Lung cancer		Cancer	hsa-mir-30a	MI0000088	miRNA downregulation			Patient study control-phenotype	miRNA microarray
132	16530703	Lung cancer		Cancer	hsa-mir-212	MI0000288	miRNA overexpression			Patient study control-phenotype	miRNA microarray
132	16530703	Lung cancer		Cancer	hsa-mir-140	MI0000456	miRNA downregulation			Patient study control-phenotype	miRNA microarray
132	16530703	Lung cancer		Cancer	hsa-mir-9-1	MI0000466	miRNA downregulation			Patient study control-phenotype	miRNA microarray
132	16530703	Lung cancer		Cancer	hsa-mir-214	MI0000290	miRNA overexpression			Patient study control-phenotype	miRNA microarray
132	16530703	Lung cancer		Cancer	hsa-mir-17	MI0000071	miRNA overexpression			Patient study control-phenotype	miRNA microarray
132	16530703	Lung cancer		Cancer	hsa-mir-124-1	MI0000443	miRNA downregulation			Patient study control-phenotype	miRNA microarray
132	16530703	Lung cancer		Cancer	hsa-mir-218-2	MI0000295	miRNA downregulation			Patient study control-phenotype	miRNA microarray
132	16530703	Lung cancer		Cancer	hsa-mir-95	MI0000097	miRNA downregulation			Patient study control-phenotype	miRNA microarray
132	16530703	Lung cancer		Cancer	hsa-mir-145	MI0000461	miRNA downregulation			Patient study control-phenotype	miRNA microarray
132	16530703	Lung cancer		Cancer	hsa-mir-198	MI0000240	miRNA downregulation			Patient study control-phenotype	miRNA microarray
132	16530703	Lung cancer		Cancer	hsa-mir-216a	MI0000292	miRNA downregulation			Patient study control-phenotype	miRNA microarray
132	16530703	Lung cancer		Cancer	hsa-mir-219-1	MI0000296	miRNA downregulation			Patient study control-phenotype	miRNA microarray
132	16530703	Lung cancer		Cancer	hsa-mir-106a	MI0000113	miRNA overexpression			Patient study control-phenotype	miRNA microarray
132	16530703	Lung cancer		Cancer	hsa-mir-197	MI0000239	miRNA overexpression			Patient study control-phenotype	miRNA microarray
132	16530703	Lung cancer		Cancer	hsa-mir-192	MI0000234	miRNA overexpression			Patient study control-phenotype	miRNA microarray
132	16530703	Lung cancer		Cancer	hsa-mir-125a	MI0000469	miRNA downregulation			Patient study control-phenotype	miRNA microarray
132	16530703	Lung cancer		Cancer	hsa-mir-26a-1	MI0000083	miRNA downregulation			Patient study control-phenotype	miRNA microarray
132	16530703	Lung cancer		Cancer	hsa-mir-146a	MI0000477	miRNA overexpression			Patient study control-phenotype	miRNA microarray
132	16530703	Lung cancer		Cancer	hsa-mir-203	MI0000283	miRNA overexpression			Patient study control-phenotype	miRNA microarray
132	16530703	Lung cancer		Cancer	hsa-mir-199b	MI0000282	miRNA downregulation			Patient study control-phenotype	miRNA microarray
132	16530703	Lung cancer		Cancer	hsa-let-7a-2	MI0000061	miRNA downregulation			Patient study control-phenotype	miRNA microarray
132	16530703	Lung cancer		Cancer	hsa-mir-27b	MI0000440	miRNA downregulation			Patient study control-phenotype	miRNA microarray
132	16530703	Lung cancer		Cancer	hsa-mir-32	MI0000090	miRNA downregulation			Patient study control-phenotype	miRNA microarray
132	16530703	Lung cancer		Cancer	hsa-mir-29b-2	MI0000107	miRNA downregulation			Patient study control-phenotype	miRNA microarray
132	16530703	Lung cancer		Cancer	hsa-mir-220a	MI0000297	miRNA downregulation			Patient study control-phenotype	miRNA microarray
132	16530703	Lung cancer		Cancer	hsa-mir-33a	MI0000091	miRNA downregulation			Patient study control-phenotype	miRNA microarray
132	16530703	Lung cancer		Cancer	hsa-mir-181c	MI0000271	miRNA downregulation			Patient study control-phenotype	miRNA microarray
132	16530703	Lung cancer		Cancer	hsa-mir-150	MI0000479	miRNA overexpression			Patient study control-phenotype	miRNA microarray
132	16530703	Lung cancer		Cancer	hsa-mir-101-1	MI0000103	miRNA downregulation			Patient study control-phenotype	miRNA microarray
132	16530703	Lung cancer		Cancer	hsa-mir-124-3	MI0000445	miRNA downregulation			Patient study control-phenotype	miRNA microarray
133	16530703	Lung cancer	2017	Cancer	hsa-mir-21	MI0000077	miRNA overexpression			Patient study control-phenotype	miRNA microarray
133	16530703	Lung cancer	2017	Cancer	hsa-mir-191	MI0000465	miRNA overexpression			Patient study control-phenotype	miRNA microarray
133	16530703	Lung cancer	2017	Cancer	hsa-mir-155	MI0000681	miRNA overexpression			Patient study control-phenotype	miRNA microarray
133	16530703	Lung cancer	2017	Cancer	hsa-mir-210	MI0000286	miRNA overexpression			Patient study control-phenotype	miRNA microarray
133	16530703	Lung cancer	2017	Cancer	hsa-mir-126	MI0000471	miRNA downregulation			Patient study control-phenotype	miRNA microarray
133	16530703	Lung cancer	2017	Cancer	hsa-mir-24-2	MI0000081	miRNA overexpression			Patient study control-phenotype	miRNA microarray
133	16530703	Lung cancer	2017	Cancer	hsa-mir-219-1	MI0000296	miRNA downregulation			Patient study control-phenotype	miRNA microarray
133	16530703	Lung cancer	2017	Cancer	hsa-mir-95	MI0000097	miRNA downregulation			Patient study control-phenotype	miRNA microarray
133	16530703	Lung cancer	2017	Cancer	hsa-mir-192	MI0000234	miRNA downregulation			Patient study control-phenotype	miRNA microarray
133	16530703	Lung cancer	2017	Cancer	hsa-mir-220a	MI0000297	miRNA downregulation			Patient study control-phenotype	miRNA microarray
133	16530703	Lung cancer	2017	Cancer	hsa-mir-216a	MI0000292	miRNA downregulation			Patient study control-phenotype	miRNA microarray
133	16530703	Lung cancer	2017	Cancer	hsa-mir-204	MI0000284	miRNA downregulation			Patient study control-phenotype	miRNA microarray
133	16530703	Lung cancer	2017	Cancer	hsa-mir-188	MI0000484	miRNA downregulation			Patient study control-phenotype	miRNA microarray
133	16530703	Lung cancer	2017	Cancer	hsa-mir-198	MI0000240	miRNA downregulation			Patient study control-phenotype	miRNA microarray
133	16530703	Lung cancer	2017	Cancer	hsa-mir-145	MI0000461	miRNA downregulation			Patient study control-phenotype	miRNA microarray
133	16530703	Lung cancer	2017	Cancer	hsa-mir-224	MI0000301	miRNA downregulation			Patient study control-phenotype	miRNA microarray
134	16530703	Lung cancer	2018	Cancer	hsa-mir-205	MI0000285	miRNA overexpression			Patient study control-phenotype	miRNA microarray
134	16530703	Lung cancer	2018	Cancer	hsa-mir-224	MI0000301	miRNA downregulation			Patient study control-phenotype	miRNA microarray
134	16530703	Lung cancer	2018	Cancer	hsa-mir-191	MI0000465	miRNA overexpression			Patient study control-phenotype	miRNA microarray
134	16530703	Lung cancer	2018	Cancer	hsa-mir-126	MI0000471	miRNA downregulation			Patient study control-phenotype	miRNA microarray
134	16530703	Lung cancer	2018	Cancer	hsa-mir-140	MI0000456	miRNA downregulation			Patient study control-phenotype	miRNA microarray
134	16530703	Lung cancer	2018	Cancer	hsa-mir-210	MI0000286	miRNA overexpression			Patient study control-phenotype	miRNA microarray
134	16530703	Lung cancer	2018	Cancer	hsa-mir-17	MI0000071	miRNA overexpression			Patient study control-phenotype	miRNA microarray
134	16530703	Lung cancer	2018	Cancer	hsa-mir-29b-2	MI0000107	miRNA downregulation			Patient study control-phenotype	miRNA microarray
134	16530703	Lung cancer	2018	Cancer	hsa-mir-143	MI0000459	miRNA downregulation			Patient study control-phenotype	miRNA microarray
134	16530703	Lung cancer	2018	Cancer	hsa-mir-203	MI0000283	miRNA overexpression			Patient study control-phenotype	miRNA microarray
134	16530703	Lung cancer	2018	Cancer	hsa-mir-155	MI0000681	miRNA overexpression			Patient study control-phenotype	miRNA microarray
134	16530703	Lung cancer	2018	Cancer	hsa-mir-21	MI0000077	miRNA overexpression			Patient study control-phenotype	miRNA microarray
134	16530703	Lung cancer	2018	Cancer	hsa-mir-214	MI0000290	miRNA overexpression			Patient study control-phenotype	miRNA microarray
134	16530703	Lung cancer	2018	Cancer	hsa-mir-212	MI0000288	miRNA overexpression			Patient study control-phenotype	miRNA microarray
134	16530703	Lung cancer	2018	Cancer	hsa-mir-30a	MI0000088	miRNA downregulation			Patient study control-phenotype	miRNA microarray
134	16530703	Lung cancer	2018	Cancer	hsa-mir-197	MI0000239	miRNA overexpression			Patient study control-phenotype	miRNA microarray
135	18082412	Huntington disease	1934	Neurological	mmu-mir-29a	MI0000576	miRNA downregulation			Patient study control-phenotype	quantitative PCR
135	18082412	Huntington disease	1934	Neurological	mmu-mir-124-1	MI0000716	miRNA downregulation			Patient study control-phenotype	quantitative PCR
135	18082412	Huntington disease	1934	Neurological	mmu-mir-132	MI0000158	miRNA downregulation			Patient study control-phenotype	quantitative PCR
135	18082412	Huntington disease	1934	Neurological	mmu-mir-135b	MI0000646	miRNA downregulation			Patient study control-phenotype	quantitative PCR
138	17826655	Renal cell carcinoma		Cancer	hsa-mir-185	MI0000482	miRNA overexpression	1.42		Patient study control-phenotype	miRNA microarray
138	17826655	Renal cell carcinoma		Cancer	hsa-mir-28	MI0000086	miRNA overexpression	1.27		Patient study control-phenotype	miRNA microarray
138	17826655	Renal cell carcinoma		Cancer	hsa-mir-7-2	MI0000264	miRNA overexpression	1.25		Patient study control-phenotype	miRNA microarray
138	17826655	Renal cell carcinoma		Cancer	hsa-let-7f-2	MI0000068	miRNA overexpression	1.21		Patient study control-phenotype	miRNA microarray
142	18525125	Alzheimer disease, susceptibility to		Neurological	hsa-mir-100	MI0000102	miRNA overexpression			Patient study control-phenotype	quantitative PCR
142	18525125	Alzheimer disease, susceptibility to		Neurological	hsa-mir-125b-1	MI0000446	miRNA overexpression			Patient study control-phenotype	quantitative PCR
142	18525125	Alzheimer disease, susceptibility to		Neurological	hsa-mir-132	MI0000449	miRNA downregulation			Patient study control-phenotype	quantitative PCR
142	18525125	Alzheimer disease, susceptibility to		Neurological	hsa-mir-146b	MI0003129	miRNA downregulation			Patient study control-phenotype	quantitative PCR
142	18525125	Alzheimer disease, susceptibility to		Neurological	hsa-mir-212	MI0000288	miRNA downregulation			Patient study control-phenotype	quantitative PCR
142	18525125	Alzheimer disease, susceptibility to		Neurological	hsa-mir-27a	MI0000085	miRNA overexpression			Patient study control-phenotype	quantitative PCR
142	18525125	Alzheimer disease, susceptibility to		Neurological	hsa-mir-27b	MI0000440	miRNA overexpression			Patient study control-phenotype	quantitative PCR
142	18525125	Alzheimer disease, susceptibility to		Neurological	hsa-mir-34a	MI0000268	miRNA overexpression			Patient study control-phenotype	quantitative PCR
142	18525125	Alzheimer disease, susceptibility to		Neurological	hsa-mir-381	MI0000789	miRNA overexpression			Patient study control-phenotype	quantitative PCR
142	18525125	Alzheimer disease, susceptibility to		Neurological	hsa-mir-422a	MI0001444	miRNA overexpression			Patient study control-phenotype	quantitative PCR
142	18525125	Alzheimer disease, susceptibility to		Neurological	hsa-mir-425	MI0001448	miRNA downregulation			Patient study control-phenotype	quantitative PCR
142	18525125	Alzheimer disease, susceptibility to		Neurological	hsa-mir-9-1	MI0000466	miRNA downregulation			Patient study control-phenotype	quantitative PCR
143	17826655	Bladder cancer		Cancer	hsa-mir-223	MI0000300	miRNA overexpression	1.49		Patient study control-phenotype	miRNA microarray
143	17826655	Bladder cancer		Cancer	hsa-mir-26b	MI0000084	miRNA overexpression	1.31		Patient study control-phenotype	miRNA microarray
143	17826655	Bladder cancer		Cancer	hsa-mir-221	MI0000298	miRNA overexpression	1.5		Patient study control-phenotype	miRNA microarray
143	17826655	Bladder cancer		Cancer	hsa-mir-103-1	MI0000109	miRNA overexpression	1.47		Patient study control-phenotype	miRNA microarray
143	17826655	Bladder cancer		Cancer	hsa-mir-185	MI0000482	miRNA overexpression	1.3		Patient study control-phenotype	miRNA microarray
143	17826655	Bladder cancer		Cancer	hsa-mir-23b	MI0000439	miRNA overexpression	1.62		Patient study control-phenotype	miRNA microarray
143	17826655	Bladder cancer		Cancer	hsa-mir-203	MI0000283	miRNA overexpression	1.5		Patient study control-phenotype	miRNA microarray
143	17826655	Bladder cancer		Cancer	hsa-mir-17	MI0000071	miRNA overexpression	1.44		Patient study control-phenotype	miRNA microarray
143	17826655	Bladder cancer		Cancer	hsa-mir-23a	MI0000079	miRNA overexpression	1.93		Patient study control-phenotype	miRNA microarray
143	17826655	Bladder cancer		Cancer	hsa-mir-205	MI0000285	miRNA overexpression	4.05		Patient study control-phenotype	miRNA microarray
145	18923441	Leukemia, acute lymphoblastic	2027	Cancer	hsa-let-7a-1	MI0000060	miRNA overexpression	1.42		Patient study control-phenotype	quantitative PCR
145	18923441	Leukemia, acute lymphoblastic	2027	Cancer	hsa-let-7b	MI0000063	miRNA overexpression	1.67		Patient study control-phenotype	quantitative PCR
145	18923441	Leukemia, acute lymphoblastic	2027	Cancer	hsa-let-7c	MI0000064	miRNA downregulation	20		Patient study control-phenotype	quantitative PCR
145	18923441	Leukemia, acute lymphoblastic	2027	Cancer	hsa-let-7d	MI0000065	miRNA downregulation	2.03		Patient study control-phenotype	quantitative PCR
145	18923441	Leukemia, acute lymphoblastic	2027	Cancer	hsa-let-7e	MI0000066	miRNA downregulation	16.67		Patient study control-phenotype	quantitative PCR
145	18923441	Leukemia, acute lymphoblastic	2027	Cancer	hsa-let-7f-1	MI0000067	miRNA overexpression	1.7		Patient study control-phenotype	quantitative PCR
145	18923441	Leukemia, acute lymphoblastic	2027	Cancer	hsa-let-7g	MI0000433	miRNA overexpression	1.84		Patient study control-phenotype	quantitative PCR
145	18923441	Leukemia, acute lymphoblastic	2027	Cancer	hsa-let-7i	MI0000434	miRNA overexpression	3.52		Patient study control-phenotype	quantitative PCR
145	18923441	Leukemia, acute lymphoblastic	2027	Cancer	hsa-mir-103-1	MI0000109	miRNA overexpression	1.98		Patient study control-phenotype	quantitative PCR
145	18923441	Leukemia, acute lymphoblastic	2027	Cancer	hsa-mir-106a	MI0000113	miRNA downregulation	1.07		Patient study control-phenotype	quantitative PCR
145	18923441	Leukemia, acute lymphoblastic	2027	Cancer	hsa-mir-106b	MI0000734	miRNA overexpression	2.41		Patient study control-phenotype	quantitative PCR
145	18923441	Leukemia, acute lymphoblastic	2027	Cancer	hsa-mir-107	MI0000114	miRNA downregulation	1.36		Patient study control-phenotype	quantitative PCR
145	18923441	Leukemia, acute lymphoblastic	2027	Cancer	hsa-mir-125b-1	MI0000446	miRNA downregulation	111		Patient study control-phenotype	quantitative PCR
145	18923441	Leukemia, acute lymphoblastic	2027	Cancer	hsa-mir-126	MI0000471	miRNA downregulation	4.72	6.62	Patient study control-phenotype	quantitative PCR
145	18923441	Leukemia, acute lymphoblastic	2027	Cancer	hsa-mir-128-1	MI0000447	miRNA overexpression	15.44		Patient study control-phenotype	quantitative PCR
145	18923441	Leukemia, acute lymphoblastic	2027	Cancer	hsa-mir-1226	MI0006313	miRNA overexpression	1.5		Patient study control-phenotype	quantitative PCR
145	18923441	Leukemia, acute lymphoblastic	2027	Cancer	hsa-mir-130a	MI0000448	miRNA downregulation	12.99		Patient study control-phenotype	quantitative PCR
145	18923441	Leukemia, acute lymphoblastic	2027	Cancer	hsa-mir-130b	MI0000748	miRNA overexpression	1.6		Patient study control-phenotype	quantitative PCR
145	18923441	Leukemia, acute lymphoblastic	2027	Cancer	hsa-mir-1307	MI0006444	miRNA overexpression	1.86		Patient study control-phenotype	quantitative PCR
145	18923441	Leukemia, acute lymphoblastic	2027	Cancer	hsa-mir-140	MI0000456	miRNA overexpression	2.08		Patient study control-phenotype	quantitative PCR
145	18923441	Leukemia, acute lymphoblastic	2027	Cancer	hsa-mir-142	MI0000458	miRNA overexpression	1.76	2.4	Patient study control-phenotype	quantitative PCR
145	18923441	Leukemia, acute lymphoblastic	2027	Cancer	hsa-mir-146a	MI0000477	miRNA overexpression	2.05		Patient study control-phenotype	quantitative PCR
145	18923441	Leukemia, acute lymphoblastic	2027	Cancer	hsa-mir-148b	MI0000811	miRNA overexpression	2.36		Patient study control-phenotype	quantitative PCR
145	18923441	Leukemia, acute lymphoblastic	2027	Cancer	hsa-mir-150	MI0000479	miRNA overexpression	2.19		Patient study control-phenotype	quantitative PCR
145	18923441	Leukemia, acute lymphoblastic	2027	Cancer	hsa-mir-151	MI0000809	miRNA downregulation	2.75		Patient study control-phenotype	quantitative PCR
145	18923441	Leukemia, acute lymphoblastic	2027	Cancer	hsa-mir-155	MI0000681	miRNA overexpression	1.84		Patient study control-phenotype	quantitative PCR
145	18923441	Leukemia, acute lymphoblastic	2027	Cancer	hsa-mir-15a	MI0000069	miRNA overexpression	3.8		Patient study control-phenotype	quantitative PCR
145	18923441	Leukemia, acute lymphoblastic	2027	Cancer	hsa-mir-15b	MI0000438	miRNA overexpression	2.99		Patient study control-phenotype	quantitative PCR
145	18923441	Leukemia, acute lymphoblastic	2027	Cancer	hsa-mir-16-1	MI0000070	miRNA overexpression	4.01		Patient study control-phenotype	quantitative PCR
145	18923441	Leukemia, acute lymphoblastic	2027	Cancer	hsa-mir-17	MI0000071	miRNA downregulation	1.04		Patient study control-phenotype	quantitative PCR
145	18923441	Leukemia, acute lymphoblastic	2027	Cancer	hsa-mir-18a	MI0000072	miRNA overexpression	3.1		Patient study control-phenotype	quantitative PCR
145	18923441	Leukemia, acute lymphoblastic	2027	Cancer	hsa-mir-181a-1	MI0000289	miRNA overexpression	10.27	15.92	Patient study control-phenotype	quantitative PCR
145	18923441	Leukemia, acute lymphoblastic	2027	Cancer	hsa-mir-181b-1	MI0000270	miRNA overexpression	14.23		Patient study control-phenotype	quantitative PCR
145	18923441	Leukemia, acute lymphoblastic	2027	Cancer	hsa-mir-186	MI0000483	miRNA overexpression	1.64		Patient study control-phenotype	quantitative PCR
145	18923441	Leukemia, acute lymphoblastic	2027	Cancer	hsa-mir-191	MI0000465	miRNA overexpression	9.29		Patient study control-phenotype	quantitative PCR
145	18923441	Leukemia, acute lymphoblastic	2027	Cancer	hsa-mir-193a	MI0000487	miRNA overexpression	5.74		Patient study control-phenotype	quantitative PCR
145	18923441	Leukemia, acute lymphoblastic	2027	Cancer	hsa-mir-196b	MI0001150	miRNA overexpression	4.2		Patient study control-phenotype	quantitative PCR
145	18923441	Leukemia, acute lymphoblastic	2027	Cancer	hsa-mir-197	MI0000239	miRNA overexpression	2.11		Patient study control-phenotype	quantitative PCR
145	18923441	Leukemia, acute lymphoblastic	2027	Cancer	hsa-mir-199a-1	MI0000242	miRNA overexpression	1.13		Patient study control-phenotype	quantitative PCR
145	18923441	Leukemia, acute lymphoblastic	2027	Cancer	hsa-mir-199b	MI0000282	miRNA downregulation	1.28		Patient study control-phenotype	quantitative PCR
145	18923441	Leukemia, acute lymphoblastic	2027	Cancer	hsa-mir-19a	MI0000073	miRNA overexpression	1.69		Patient study control-phenotype	quantitative PCR
145	18923441	Leukemia, acute lymphoblastic	2027	Cancer	hsa-mir-19b-1	MI0000074	miRNA overexpression	1.07		Patient study control-phenotype	quantitative PCR
145	18923441	Leukemia, acute lymphoblastic	2027	Cancer	hsa-mir-20a	MI0000076	miRNA downregulation	1.35		Patient study control-phenotype	quantitative PCR
145	18923441	Leukemia, acute lymphoblastic	2027	Cancer	hsa-mir-21	MI0000077	miRNA downregulation	1.07		Patient study control-phenotype	quantitative PCR
145	18923441	Leukemia, acute lymphoblastic	2027	Cancer	hsa-mir-221	MI0000298	miRNA overexpression	1.27		Patient study control-phenotype	quantitative PCR
145	18923441	Leukemia, acute lymphoblastic	2027	Cancer	hsa-mir-222	MI0000299	miRNA overexpression	1.3		Patient study control-phenotype	quantitative PCR
145	18923441	Leukemia, acute lymphoblastic	2027	Cancer	hsa-mir-223	MI0000300	miRNA downregulation	1.63		Patient study control-phenotype	quantitative PCR
145	18923441	Leukemia, acute lymphoblastic	2027	Cancer	hsa-mir-23a	MI0000079	miRNA overexpression	1.17		Patient study control-phenotype	quantitative PCR
145	18923441	Leukemia, acute lymphoblastic	2027	Cancer	hsa-mir-23b	MI0000439	miRNA downregulation	1.26		Patient study control-phenotype	quantitative PCR
145	18923441	Leukemia, acute lymphoblastic	2027	Cancer	hsa-mir-24-1	MI0000080	miRNA overexpression	1.41		Patient study control-phenotype	quantitative PCR
145	18923441	Leukemia, acute lymphoblastic	2027	Cancer	hsa-mir-25	MI0000082	miRNA overexpression	2.96		Patient study control-phenotype	quantitative PCR
145	18923441	Leukemia, acute lymphoblastic	2027	Cancer	hsa-mir-26a-1	MI0000083	miRNA downregulation	1.24		Patient study control-phenotype	quantitative PCR
145	18923441	Leukemia, acute lymphoblastic	2027	Cancer	hsa-mir-26b	MI0000084	miRNA overexpression	1.96		Patient study control-phenotype	quantitative PCR
145	18923441	Leukemia, acute lymphoblastic	2027	Cancer	hsa-mir-27a	MI0000085	miRNA overexpression	2		Patient study control-phenotype	quantitative PCR
145	18923441	Leukemia, acute lymphoblastic	2027	Cancer	hsa-mir-27b	MI0000440	miRNA downregulation	1.44		Patient study control-phenotype	quantitative PCR
145	18923441	Leukemia, acute lymphoblastic	2027	Cancer	hsa-mir-29a	MI0000087	miRNA downregulation	1.55		Patient study control-phenotype	quantitative PCR
145	18923441	Leukemia, acute lymphoblastic	2027	Cancer	hsa-mir-29c	MI0000735	miRNA overexpression	1.43		Patient study control-phenotype	quantitative PCR
145	18923441	Leukemia, acute lymphoblastic	2027	Cancer	hsa-mir-30c-1	MI0000736	miRNA overexpression	1.62		Patient study control-phenotype	quantitative PCR
145	18923441	Leukemia, acute lymphoblastic	2027	Cancer	hsa-mir-30d	MI0000255	miRNA overexpression	1.73		Patient study control-phenotype	quantitative PCR
145	18923441	Leukemia, acute lymphoblastic	2027	Cancer	hsa-mir-30e	MI0000749	miRNA overexpression	2.01	2.79	Patient study control-phenotype	quantitative PCR
145	18923441	Leukemia, acute lymphoblastic	2027	Cancer	hsa-mir-320a	MI0000542	miRNA overexpression	1.48		Patient study control-phenotype	quantitative PCR
145	18923441	Leukemia, acute lymphoblastic	2027	Cancer	hsa-mir-324	MI0000813	miRNA overexpression	4.2		Patient study control-phenotype	quantitative PCR
145	18923441	Leukemia, acute lymphoblastic	2027	Cancer	hsa-mir-331	MI0000812	miRNA overexpression	2.18		Patient study control-phenotype	quantitative PCR
145	18923441	Leukemia, acute lymphoblastic	2027	Cancer	hsa-mir-339	MI0000815	miRNA downregulation	1.73		Patient study control-phenotype	quantitative PCR
145	18923441	Leukemia, acute lymphoblastic	2027	Cancer	hsa-mir-342	MI0000805	miRNA overexpression	1.13		Patient study control-phenotype	quantitative PCR
145	18923441	Leukemia, acute lymphoblastic	2027	Cancer	hsa-mir-365-1	MI0000767	miRNA overexpression	4.81		Patient study control-phenotype	quantitative PCR
145	18923441	Leukemia, acute lymphoblastic	2027	Cancer	hsa-mir-378	MI0000786	miRNA overexpression	1.7		Patient study control-phenotype	quantitative PCR
145	18923441	Leukemia, acute lymphoblastic	2027	Cancer	hsa-mir-423	MI0001445	miRNA overexpression	1.48		Patient study control-phenotype	quantitative PCR
145	18923441	Leukemia, acute lymphoblastic	2027	Cancer	hsa-mir-454	MI0003820	miRNA overexpression	3.9		Patient study control-phenotype	quantitative PCR
145	18923441	Leukemia, acute lymphoblastic	2027	Cancer	hsa-mir-548o	MI0006402	miRNA overexpression	1.2		Patient study control-phenotype	quantitative PCR
145	18923441	Leukemia, acute lymphoblastic	2027	Cancer	hsa-mir-582	MI0003589	miRNA overexpression	3.1		Patient study control-phenotype	quantitative PCR
145	18923441	Leukemia, acute lymphoblastic	2027	Cancer	hsa-mir-590	MI0003602	miRNA overexpression	2.42		Patient study control-phenotype	quantitative PCR
145	18923441	Leukemia, acute lymphoblastic	2027	Cancer	hsa-mir-625	MI0003639	miRNA overexpression	1.23457		Patient study control-phenotype	quantitative PCR
145	18923441	Leukemia, acute lymphoblastic	2027	Cancer	hsa-mir-7-1	MI0000263	miRNA overexpression	4.44		Patient study control-phenotype	quantitative PCR
145	18923441	Leukemia, acute lymphoblastic	2027	Cancer	hsa-mir-708	MI0005543	miRNA overexpression	10.3		Patient study control-phenotype	quantitative PCR
145	18923441	Leukemia, acute lymphoblastic	2027	Cancer	hsa-mir-766	MI0003836	miRNA overexpression	1.67		Patient study control-phenotype	quantitative PCR
145	18923441	Leukemia, acute lymphoblastic	2027	Cancer	hsa-mir-874	MI0005532	miRNA downregulation	4.17		Patient study control-phenotype	quantitative PCR
145	18923441	Leukemia, acute lymphoblastic	2027	Cancer	hsa-mir-92a-1	MI0000093	miRNA downregulation	1.39		Patient study control-phenotype	quantitative PCR
145	18923441	Leukemia, acute lymphoblastic	2027	Cancer	hsa-mir-93	MI0000095	miRNA overexpression	2.8		Patient study control-phenotype	quantitative PCR
145	18923441	Leukemia, acute lymphoblastic	2027	Cancer	hsa-mir-98	MI0000100	miRNA overexpression	1.69		Patient study control-phenotype	quantitative PCR
145	18923441	Leukemia, acute lymphoblastic	2027	Cancer	hsa-mir-99a	MI0000101	miRNA downregulation	111		Patient study control-phenotype	quantitative PCR
145	18923441	Leukemia, acute lymphoblastic	2027	Cancer	hsa-mir-101-1	MI0000103	miRNA downregulation	1.85		Patient study control-phenotype	quantitative PCR
147	16103053	Breast cancer		Cancer	hsa-mir-10b	MI0000267	miRNA downregulation			Patient study control-phenotype	miRNA microarray
147	16103053	Breast cancer		Cancer	hsa-mir-125a	MI0000469	miRNA downregulation			Patient study control-phenotype	miRNA microarray
147	16103053	Breast cancer		Cancer	hsa-mir-125b-1	MI0000446	miRNA downregulation			Patient study control-phenotype	miRNA microarray
147	16103053	Breast cancer		Cancer	hsa-mir-125b-2	MI0000470	miRNA downregulation			Patient study control-phenotype	miRNA microarray
147	16103053	Breast cancer		Cancer	hsa-mir-145	MI0000461	miRNA downregulation			Patient study control-phenotype	miRNA microarray
147	16103053	Breast cancer		Cancer	hsa-mir-155	MI0000681	miRNA overexpression			Patient study control-phenotype	miRNA microarray
147	16103053	Breast cancer		Cancer	hsa-mir-204	MI0000284	miRNA downregulation			Patient study control-phenotype	miRNA microarray
147	16103053	Breast cancer		Cancer	hsa-mir-21	MI0000077	miRNA overexpression			Patient study control-phenotype	miRNA microarray
147	16103053	Breast cancer		Cancer	hsa-mir-34a	MI0000268	miRNA overexpression			Patient study control-phenotype	miRNA microarray
147	16103053	Breast cancer		Cancer	hsa-mir-9-1	MI0000466	miRNA overexpression			Patient study control-phenotype	miRNA microarray
147	16103053	Breast cancer		Cancer	hsa-let-7a-2	MI0000061	miRNA downregulation			Patient study control-phenotype	miRNA microarray
147	16103053	Breast cancer		Cancer	hsa-let-7a-3	MI0000062	miRNA downregulation			Patient study control-phenotype	miRNA microarray
147	16103053	Breast cancer		Cancer	hsa-let-7d	MI0000065	miRNA downregulation			Patient study control-phenotype	miRNA microarray
147	16103053	Breast cancer		Cancer	hsa-let-7f-2	MI0000068	miRNA downregulation			Patient study control-phenotype	miRNA microarray
147	16103053	Breast cancer		Cancer	hsa-let-7i	MI0000434	miRNA overexpression			Patient study control-phenotype	miRNA microarray
147	16103053	Breast cancer		Cancer	hsa-mir-101-1	MI0000103	miRNA downregulation			Patient study control-phenotype	miRNA microarray
147	16103053	Breast cancer		Cancer	hsa-mir-122	MI0000442	miRNA overexpression			Patient study control-phenotype	miRNA microarray
147	16103053	Breast cancer		Cancer	hsa-mir-128-2	MI0000727	miRNA overexpression			Patient study control-phenotype	miRNA microarray
147	16103053	Breast cancer		Cancer	hsa-mir-136	MI0000475	miRNA overexpression			Patient study control-phenotype	miRNA microarray
147	16103053	Breast cancer		Cancer	hsa-mir-143	MI0000459	miRNA downregulation			Patient study control-phenotype	miRNA microarray
147	16103053	Breast cancer		Cancer	hsa-mir-149	MI0000478	miRNA overexpression			Patient study control-phenotype	miRNA microarray
147	16103053	Breast cancer		Cancer	hsa-mir-191	MI0000465	miRNA overexpression			Patient study control-phenotype	miRNA microarray
147	16103053	Breast cancer		Cancer	hsa-mir-196a-1	MI0000238	miRNA overexpression			Patient study control-phenotype	miRNA microarray
147	16103053	Breast cancer		Cancer	hsa-mir-196a-2	MI0000279	miRNA overexpression			Patient study control-phenotype	miRNA microarray
147	16103053	Breast cancer		Cancer	hsa-mir-202	MI0003130	miRNA overexpression			Patient study control-phenotype	miRNA microarray
147	16103053	Breast cancer		Cancer	hsa-mir-206	MI0000490	miRNA overexpression			Patient study control-phenotype	miRNA microarray
147	16103053	Breast cancer		Cancer	hsa-mir-210	MI0000286	miRNA overexpression			Patient study control-phenotype	miRNA microarray
147	16103053	Breast cancer		Cancer	hsa-mir-181a-1	MI0000289	miRNA overexpression			Patient study control-phenotype	miRNA microarray
147	16103053	Breast cancer		Cancer	hsa-mir-29b-1	MI0000105	miRNA downregulation			Patient study control-phenotype	miRNA microarray
147	16103053	Breast cancer		Cancer	hsa-mir-126	MI0000471	miRNA downregulation			Patient study control-phenotype	miRNA microarray
147	16103053	Breast cancer		Cancer	hsa-mir-140	MI0000456	miRNA downregulation			Patient study control-phenotype	miRNA microarray
147	16103053	Breast cancer		Cancer	hsa-mir-194-1	MI0000488	miRNA downregulation			Patient study control-phenotype	miRNA microarray
148	17314675	Alzheimer disease, susceptibility to		Neurological	hsa-mir-9-1	MI0000466	miRNA overexpression			Patient study control-phenotype	miRNA microarray
148	17314675	Alzheimer disease, susceptibility to		Neurological	hsa-mir-125b-1	MI0000446	miRNA overexpression			Patient study control-phenotype	miRNA microarray
148	17314675	Alzheimer disease, susceptibility to		Neurological	hsa-mir-128-1	MI0000447	miRNA overexpression			Patient study control-phenotype	miRNA microarray
151	18451233	Ovarian cancer	2019	Cancer	hsa-mir-145	MI0000461	miRNA downregulation	3.2		Patient study control-phenotype	miRNA microarray
151	18451233	Ovarian cancer	2019	Cancer	hsa-mir-125b-1	MI0000446	miRNA downregulation	2.74		Patient study control-phenotype	miRNA microarray
151	18451233	Ovarian cancer	2019	Cancer	hsa-mir-99a	MI0000101	miRNA downregulation	2.48		Patient study control-phenotype	miRNA microarray
151	18451233	Ovarian cancer	2019	Cancer	hsa-let-7b	MI0000063	miRNA downregulation	1.57		Patient study control-phenotype	miRNA microarray
151	18451233	Ovarian cancer	2019	Cancer	hsa-mir-100	MI0000102	miRNA downregulation	2.57		Patient study control-phenotype	miRNA microarray
151	18451233	Ovarian cancer	2019	Cancer	hsa-mir-26a-1	MI0000083	miRNA downregulation	2.17		Patient study control-phenotype	miRNA microarray
151	18451233	Ovarian cancer	2019	Cancer	hsa-mir-10b	MI0000267	miRNA downregulation	1.99		Patient study control-phenotype	miRNA microarray
151	18451233	Ovarian cancer	2019	Cancer	hsa-mir-143	MI0000459	miRNA downregulation	1.7		Patient study control-phenotype	miRNA microarray
151	18451233	Ovarian cancer	2019	Cancer	hsa-mir-214	MI0000290	miRNA downregulation	2.08		Patient study control-phenotype	miRNA microarray
151	18451233	Ovarian cancer	2019	Cancer	hsa-mir-199a-1	MI0000242	miRNA downregulation	1.36		Patient study control-phenotype	miRNA microarray
151	18451233	Ovarian cancer	2019	Cancer	hsa-mir-29a	MI0000087	miRNA downregulation	1.5		Patient study control-phenotype	miRNA microarray
151	18451233	Ovarian cancer	2019	Cancer	hsa-mir-125a	MI0000469	miRNA downregulation	1.18		Patient study control-phenotype	miRNA microarray
151	18451233	Ovarian cancer	2019	Cancer	hsa-mir-93	MI0000095	miRNA overexpression	1.68		Patient study control-phenotype	miRNA microarray
151	18451233	Ovarian cancer	2019	Cancer	hsa-mir-141	MI0000457	miRNA overexpression	2.91		Patient study control-phenotype	miRNA microarray
151	18451233	Ovarian cancer	2019	Cancer	hsa-mir-200c	MI0000650	miRNA overexpression	3.19		Patient study control-phenotype	miRNA microarray
151	18451233	Ovarian cancer	2019	Cancer	hsa-mir-200a	MI0000737	miRNA overexpression	2.58		Patient study control-phenotype	miRNA microarray
151	18451233	Ovarian cancer	2019	Cancer	hsa-mir-200b	MI0000342	miRNA overexpression	2.84		Patient study control-phenotype	miRNA microarray
151	18451233	Ovarian cancer	2019	Cancer	hsa-mir-21	MI0000077	miRNA overexpression	2.89		Patient study control-phenotype	miRNA microarray
151	18451233	Ovarian cancer	2019	Cancer	hsa-mir-23b	MI0000439	miRNA overexpression	1.63		Patient study control-phenotype	miRNA microarray
151	18451233	Ovarian cancer	2019	Cancer	hsa-mir-20a	MI0000076	miRNA overexpression	2.12		Patient study control-phenotype	miRNA microarray
151	18451233	Ovarian cancer	2019	Cancer	hsa-mir-27a	MI0000085	miRNA overexpression	1.85		Patient study control-phenotype	miRNA microarray
151	18451233	Ovarian cancer	2019	Cancer	hsa-mir-16-1	MI0000070	miRNA overexpression	2.49		Patient study control-phenotype	miRNA microarray
151	18451233	Ovarian cancer	2019	Cancer	hsa-mir-23a	MI0000079	miRNA overexpression	1.77		Patient study control-phenotype	miRNA microarray
156	18607543	Medulloblastoma		Cancer	hsa-mir-124-1	MI0000443	miRNA downregulation			Patient study control-phenotype	quantitative PCR
157	17297439	Neuroblastoma		Cancer	hsa-mir-34a	MI0000268	miRNA downregulation			Patient study control-phenotype	quantitative PCR
159	18591254	Glioblastoma multiforme, somatic		Cancer	hsa-mir-21	MI0000077	miRNA overexpression			Patient study control-phenotype	quantitative PCR
162	18560586	Ovarian cancer	2009	Cancer	hsa-mir-221	MI0000298	miRNA overexpression	9.16		Patient study control-phenotype	miRNA microarray
162	18560586	Ovarian cancer	2009	Cancer	hsa-mir-663	MI0003672	miRNA overexpression	4.42		Patient study control-phenotype	miRNA microarray
162	18560586	Ovarian cancer	2009	Cancer	hsa-mir-29a	MI0000087	miRNA overexpression	4.38		Patient study control-phenotype	miRNA microarray
162	18560586	Ovarian cancer	2009	Cancer	hsa-mir-142	MI0000458	miRNA overexpression	4.27		Patient study control-phenotype	miRNA microarray
162	18560586	Ovarian cancer	2009	Cancer	hsa-mir-296	MI0000747	miRNA overexpression	3.85		Patient study control-phenotype	miRNA microarray
162	18560586	Ovarian cancer	2009	Cancer	hsa-mir-30a	MI0000088	miRNA overexpression	3.8		Patient study control-phenotype	miRNA microarray
162	18560586	Ovarian cancer	2009	Cancer	hsa-mir-30e	MI0000749	miRNA overexpression	3.72		Patient study control-phenotype	miRNA microarray
162	18560586	Ovarian cancer	2009	Cancer	hsa-mir-129-1	MI0000252	miRNA overexpression	3.6		Patient study control-phenotype	miRNA microarray
162	18560586	Ovarian cancer	2009	Cancer	hsa-mir-518b	MI0003156	miRNA overexpression	3.43		Patient study control-phenotype	miRNA microarray
162	18560586	Ovarian cancer	2009	Cancer	hsa-mir-29c	MI0000735	miRNA overexpression	3.34		Patient study control-phenotype	miRNA microarray
162	18560586	Ovarian cancer	2009	Cancer	hsa-mir-605	MI0003618	miRNA overexpression	3.2		Patient study control-phenotype	miRNA microarray
162	18560586	Ovarian cancer	2009	Cancer	hsa-mir-100	MI0000102	miRNA overexpression	3.16		Patient study control-phenotype	miRNA microarray
162	18560586	Ovarian cancer	2009	Cancer	hsa-mir-10b	MI0000267	miRNA overexpression	2.94		Patient study control-phenotype	miRNA microarray
162	18560586	Ovarian cancer	2009	Cancer	hsa-mir-373	MI0000781	miRNA overexpression	2.83		Patient study control-phenotype	miRNA microarray
162	18560586	Ovarian cancer	2009	Cancer	hsa-mir-199a-1	MI0000242	miRNA overexpression	2.78		Patient study control-phenotype	miRNA microarray
162	18560586	Ovarian cancer	2009	Cancer	hsa-mir-637	MI0003652	miRNA overexpression	2.71		Patient study control-phenotype	miRNA microarray
162	18560586	Ovarian cancer	2009	Cancer	hsa-mir-99a	MI0000101	miRNA overexpression	2.69		Patient study control-phenotype	miRNA microarray
162	18560586	Ovarian cancer	2009	Cancer	hsa-mir-487b	MI0003530	miRNA overexpression	2.66		Patient study control-phenotype	miRNA microarray
162	18560586	Ovarian cancer	2009	Cancer	hsa-mir-611	MI0003624	miRNA overexpression	2.66		Patient study control-phenotype	miRNA microarray
162	18560586	Ovarian cancer	2009	Cancer	hsa-mir-572	MI0003579	miRNA overexpression	2.49		Patient study control-phenotype	miRNA microarray
162	18560586	Ovarian cancer	2009	Cancer	hsa-mir-146b	MI0003129	miRNA overexpression	2.38		Patient study control-phenotype	miRNA microarray
162	18560586	Ovarian cancer	2009	Cancer	hsa-mir-498	MI0003142	miRNA overexpression	2.35		Patient study control-phenotype	miRNA microarray
162	18560586	Ovarian cancer	2009	Cancer	hsa-mir-508	MI0003195	miRNA overexpression	2.26		Patient study control-phenotype	miRNA microarray
162	18560586	Ovarian cancer	2009	Cancer	hsa-let-7f-1	MI0000067	miRNA downregulation	2.04082		Patient study control-phenotype	miRNA microarray
162	18560586	Ovarian cancer	2009	Cancer	hsa-mir-424	MI0001446	miRNA downregulation	2.08333		Patient study control-phenotype	miRNA microarray
162	18560586	Ovarian cancer	2009	Cancer	hsa-mir-627	MI0003641	miRNA downregulation	2.12766		Patient study control-phenotype	miRNA microarray
162	18560586	Ovarian cancer	2009	Cancer	hsa-mir-381	MI0000789	miRNA downregulation	2.12766		Patient study control-phenotype	miRNA microarray
162	18560586	Ovarian cancer	2009	Cancer	hsa-mir-183	MI0000273	miRNA downregulation	2.22222		Patient study control-phenotype	miRNA microarray
162	18560586	Ovarian cancer	2009	Cancer	hsa-mir-361	MI0000760	miRNA downregulation	2.32558		Patient study control-phenotype	miRNA microarray
162	18560586	Ovarian cancer	2009	Cancer	hsa-mir-551a	MI0003556	miRNA downregulation	2.32558		Patient study control-phenotype	miRNA microarray
162	18560586	Ovarian cancer	2009	Cancer	hsa-mir-635	MI0003650	miRNA downregulation	2.43902		Patient study control-phenotype	miRNA microarray
162	18560586	Ovarian cancer	2009	Cancer	hsa-mir-648	MI0003663	miRNA downregulation	2.43902		Patient study control-phenotype	miRNA microarray
162	18560586	Ovarian cancer	2009	Cancer	hsa-mir-542	MI0003686	miRNA downregulation	2.5		Patient study control-phenotype	miRNA microarray
162	18560586	Ovarian cancer	2009	Cancer	hsa-mir-155	MI0000681	miRNA downregulation	2.5		Patient study control-phenotype	miRNA microarray
162	18560586	Ovarian cancer	2009	Cancer	hsa-mir-335	MI0000816	miRNA downregulation	2.5641		Patient study control-phenotype	miRNA microarray
162	18560586	Ovarian cancer	2009	Cancer	hsa-mir-206	MI0000490	miRNA downregulation	2.5641		Patient study control-phenotype	miRNA microarray
162	18560586	Ovarian cancer	2009	Cancer	hsa-mir-657	MI0003681	miRNA downregulation	2.5641		Patient study control-phenotype	miRNA microarray
162	18560586	Ovarian cancer	2009	Cancer	hsa-mir-195	MI0000489	miRNA downregulation	2.63158		Patient study control-phenotype	miRNA microarray
162	18560586	Ovarian cancer	2009	Cancer	hsa-mir-422a	MI0001444	miRNA downregulation	2.63158		Patient study control-phenotype	miRNA microarray
162	18560586	Ovarian cancer	2009	Cancer	hsa-mir-21	MI0000077	miRNA downregulation	2.7027		Patient study control-phenotype	miRNA microarray
162	18560586	Ovarian cancer	2009	Cancer	hsa-mir-622	MI0003636	miRNA downregulation	2.85714		Patient study control-phenotype	miRNA microarray
162	18560586	Ovarian cancer	2009	Cancer	hsa-mir-34c	MI0000743	miRNA downregulation	2.85714		Patient study control-phenotype	miRNA microarray
162	18560586	Ovarian cancer	2009	Cancer	hsa-mir-106b	MI0000734	miRNA downregulation	2.85714		Patient study control-phenotype	miRNA microarray
162	18560586	Ovarian cancer	2009	Cancer	hsa-mir-346	MI0000826	miRNA downregulation	3.0303		Patient study control-phenotype	miRNA microarray
162	18560586	Ovarian cancer	2009	Cancer	hsa-mir-608	MI0003621	miRNA downregulation	3.22581		Patient study control-phenotype	miRNA microarray
162	18560586	Ovarian cancer	2009	Cancer	hsa-let-7e	MI0000066	miRNA downregulation	3.22581		Patient study control-phenotype	miRNA microarray
162	18560586	Ovarian cancer	2009	Cancer	hsa-mir-662	MI0003670	miRNA downregulation	3.33333		Patient study control-phenotype	miRNA microarray
162	18560586	Ovarian cancer	2009	Cancer	hsa-mir-134	MI0000474	miRNA downregulation	3.7037		Patient study control-phenotype	miRNA microarray
162	18560586	Ovarian cancer	2009	Cancer	hsa-mir-601	MI0003614	miRNA downregulation	3.84615		Patient study control-phenotype	miRNA microarray
162	18560586	Ovarian cancer	2009	Cancer	hsa-mir-515-1	MI0003144	miRNA downregulation	2.43902		Patient study control-phenotype	miRNA microarray
162	18560586	Ovarian cancer	2009	Cancer	hsa-mir-519a-1	MI0003178	miRNA downregulation	3.22581		Patient study control-phenotype	miRNA microarray
162	18560586	Ovarian cancer	2009	Cancer	hsa-mir-516b-1	MI0003172	miRNA downregulation	2.27273		Patient study control-phenotype	miRNA microarray
164	18316553	Breast cancer		Cancer	hsa-mir-210	MI0000286	miRNA overexpression	5.48		Patient study control-phenotype	quantitative PCR
164	18316553	Breast cancer		Cancer	hsa-mir-21	MI0000077	miRNA overexpression	1.31		Patient study control-phenotype	quantitative PCR
165	18686603	Glioblastoma multiforme, somatic		Cancer	hsa-mir-9-1	MI0000466	miRNA overexpression			Patient study control-phenotype	quantitative PCR
167	18818206	Lung cancer		Cancer	hsa-mir-1-1	MI0000651	miRNA downregulation			Patient study control-phenotype	quantitative PCR
173	17890317	Lung cancer		Cancer	hsa-mir-29a	MI0000087	miRNA downregulation			Patient study control-phenotype	quantitative PCR
173	17890317	Lung cancer		Cancer	hsa-mir-29b-1	MI0000105	miRNA downregulation			Patient study control-phenotype	quantitative PCR
173	17890317	Lung cancer		Cancer	hsa-mir-29c	MI0000735	miRNA downregulation			Patient study control-phenotype	quantitative PCR
174	17072344	Breast cancer		Cancer	hsa-mir-21	MI0000077	miRNA overexpression	5		Patient study control-phenotype	quantitative PCR
176	18932017	Breast cancer		Cancer	hsa-mir-21	MI0000077	miRNA overexpression			Patient study control-phenotype	quantitative PCR
177	15766527	Lung cancer		Cancer	hsa-let-7a-1	MI0000060	miRNA downregulation			Patient study control-phenotype	miRNA microarray
177	15766527	Lung cancer		Cancer	hsa-let-7c	MI0000064	miRNA downregulation			Patient study control-phenotype	miRNA microarray
178	18723672	Myocardial infarction, susceptibility to		Cardiovascular	hsa-mir-21	MI0000077	miRNA overexpression			Patient study control-phenotype	quantitative PCR
178	18723672	Myocardial infarction, susceptibility to		Cardiovascular	hsa-mir-214	MI0000290	miRNA overexpression			Patient study control-phenotype	quantitative PCR
178	18723672	Myocardial infarction, susceptibility to		Cardiovascular	hsa-mir-223	MI0000300	miRNA overexpression			Patient study control-phenotype	quantitative PCR
178	18723672	Myocardial infarction, susceptibility to		Cardiovascular	hsa-mir-29b-1	MI0000105	miRNA downregulation			Patient study control-phenotype	quantitative PCR
178	18723672	Myocardial infarction, susceptibility to		Cardiovascular	hsa-mir-149	MI0000478	miRNA downregulation			Patient study control-phenotype	quantitative PCR
179	18923441	Leukemia, acute lymphoblastic	2027	Cancer	hsa-let-7a-1	MI0000060	miRNA overexpression	1.28		Patient study control-phenotype	quantitative PCR
179	18923441	Leukemia, acute lymphoblastic	2027	Cancer	hsa-let-7b	MI0000063	miRNA overexpression	1.66		Patient study control-phenotype	quantitative PCR
179	18923441	Leukemia, acute lymphoblastic	2027	Cancer	hsa-let-7c	MI0000064	miRNA overexpression	1.42		Patient study control-phenotype	quantitative PCR
179	18923441	Leukemia, acute lymphoblastic	2027	Cancer	hsa-let-7d	MI0000065	miRNA overexpression	4.32		Patient study control-phenotype	quantitative PCR
179	18923441	Leukemia, acute lymphoblastic	2027	Cancer	hsa-let-7e	MI0000066	miRNA downregulation	4.76		Patient study control-phenotype	quantitative PCR
179	18923441	Leukemia, acute lymphoblastic	2027	Cancer	hsa-let-7f-1	MI0000067	miRNA overexpression	2.29		Patient study control-phenotype	quantitative PCR
179	18923441	Leukemia, acute lymphoblastic	2027	Cancer	hsa-let-7g	MI0000433	miRNA overexpression	4.57		Patient study control-phenotype	quantitative PCR
179	18923441	Leukemia, acute lymphoblastic	2027	Cancer	hsa-let-7i	MI0000434	miRNA overexpression	5.8		Patient study control-phenotype	quantitative PCR
179	18923441	Leukemia, acute lymphoblastic	2027	Cancer	hsa-mir-101-1	MI0000103	miRNA overexpression	1.59		Patient study control-phenotype	quantitative PCR
179	18923441	Leukemia, acute lymphoblastic	2027	Cancer	hsa-mir-103-1	MI0000109	miRNA overexpression	4.68		Patient study control-phenotype	quantitative PCR
179	18923441	Leukemia, acute lymphoblastic	2027	Cancer	hsa-mir-106a	MI0000113	miRNA overexpression	7.1		Patient study control-phenotype	quantitative PCR
179	18923441	Leukemia, acute lymphoblastic	2027	Cancer	hsa-mir-106b	MI0000734	miRNA overexpression	2.41		Patient study control-phenotype	quantitative PCR
179	18923441	Leukemia, acute lymphoblastic	2027	Cancer	hsa-mir-107	MI0000114	miRNA overexpression	1.36		Patient study control-phenotype	quantitative PCR
179	18923441	Leukemia, acute lymphoblastic	2027	Cancer	hsa-mir-1226	MI0006313	miRNA overexpression	4.38		Patient study control-phenotype	quantitative PCR
179	18923441	Leukemia, acute lymphoblastic	2027	Cancer	hsa-mir-125b-1	MI0000446	miRNA overexpression	2.07		Patient study control-phenotype	quantitative PCR
179	18923441	Leukemia, acute lymphoblastic	2027	Cancer	hsa-mir-126	MI0000471	miRNA overexpression	2.33	3.46	Patient study control-phenotype	quantitative PCR
179	18923441	Leukemia, acute lymphoblastic	2027	Cancer	hsa-mir-128-1	MI0000447	miRNA overexpression	43.13		Patient study control-phenotype	quantitative PCR
179	18923441	Leukemia, acute lymphoblastic	2027	Cancer	hsa-mir-1307	MI0006444	miRNA overexpression	2.63		Patient study control-phenotype	quantitative PCR
179	18923441	Leukemia, acute lymphoblastic	2027	Cancer	hsa-mir-130a	MI0000448	miRNA overexpression	1.2		Patient study control-phenotype	quantitative PCR
179	18923441	Leukemia, acute lymphoblastic	2027	Cancer	hsa-mir-130b	MI0000748	miRNA overexpression	2.45		Patient study control-phenotype	quantitative PCR
179	18923441	Leukemia, acute lymphoblastic	2027	Cancer	hsa-mir-140	MI0000456	miRNA overexpression	4.06		Patient study control-phenotype	quantitative PCR
179	18923441	Leukemia, acute lymphoblastic	2027	Cancer	hsa-mir-142	MI0000458	miRNA overexpression	4.73	5.12	Patient study control-phenotype	quantitative PCR
179	18923441	Leukemia, acute lymphoblastic	2027	Cancer	hsa-mir-146a	MI0000477	miRNA overexpression	3.55		Patient study control-phenotype	quantitative PCR
179	18923441	Leukemia, acute lymphoblastic	2027	Cancer	hsa-mir-148b	MI0000811	miRNA overexpression	3.94		Patient study control-phenotype	quantitative PCR
179	18923441	Leukemia, acute lymphoblastic	2027	Cancer	hsa-mir-150	MI0000479	miRNA overexpression	27.38		Patient study control-phenotype	quantitative PCR
179	18923441	Leukemia, acute lymphoblastic	2027	Cancer	hsa-mir-151	MI0000809	miRNA downregulation	14.33		Patient study control-phenotype	quantitative PCR
179	18923441	Leukemia, acute lymphoblastic	2027	Cancer	hsa-mir-155	MI0000681	miRNA overexpression	1.84		Patient study control-phenotype	quantitative PCR
179	18923441	Leukemia, acute lymphoblastic	2027	Cancer	hsa-mir-15a	MI0000069	miRNA overexpression	2.44		Patient study control-phenotype	quantitative PCR
179	18923441	Leukemia, acute lymphoblastic	2027	Cancer	hsa-mir-15b	MI0000438	miRNA overexpression	2.83		Patient study control-phenotype	quantitative PCR
179	18923441	Leukemia, acute lymphoblastic	2027	Cancer	hsa-mir-16-1	MI0000070	miRNA overexpression	6.71		Patient study control-phenotype	quantitative PCR
179	18923441	Leukemia, acute lymphoblastic	2027	Cancer	hsa-mir-17	MI0000071	miRNA downregulation	1.04		Patient study control-phenotype	quantitative PCR
179	18923441	Leukemia, acute lymphoblastic	2027	Cancer	hsa-mir-181a-1	MI0000289	miRNA overexpression	1.24	7.19	Patient study control-phenotype	quantitative PCR
179	18923441	Leukemia, acute lymphoblastic	2027	Cancer	hsa-mir-186	MI0000483	miRNA overexpression	3.95		Patient study control-phenotype	quantitative PCR
179	18923441	Leukemia, acute lymphoblastic	2027	Cancer	hsa-mir-18a	MI0000072	miRNA overexpression	2.94		Patient study control-phenotype	quantitative PCR
179	18923441	Leukemia, acute lymphoblastic	2027	Cancer	hsa-mir-191	MI0000465	miRNA overexpression	6.99		Patient study control-phenotype	quantitative PCR
179	18923441	Leukemia, acute lymphoblastic	2027	Cancer	hsa-mir-193a	MI0000487	miRNA overexpression	51.43		Patient study control-phenotype	quantitative PCR
179	18923441	Leukemia, acute lymphoblastic	2027	Cancer	hsa-mir-196b	MI0001150	miRNA downregulation	199		Patient study control-phenotype	quantitative PCR
179	18923441	Leukemia, acute lymphoblastic	2027	Cancer	hsa-mir-197	MI0000239	miRNA overexpression	3.77		Patient study control-phenotype	quantitative PCR
179	18923441	Leukemia, acute lymphoblastic	2027	Cancer	hsa-mir-199a-1	MI0000242	miRNA overexpression	2.12		Patient study control-phenotype	quantitative PCR
179	18923441	Leukemia, acute lymphoblastic	2027	Cancer	hsa-mir-199b	MI0000282	miRNA downregulation	2.12		Patient study control-phenotype	quantitative PCR
179	18923441	Leukemia, acute lymphoblastic	2027	Cancer	hsa-mir-19a	MI0000073	miRNA overexpression	4.18		Patient study control-phenotype	quantitative PCR
179	18923441	Leukemia, acute lymphoblastic	2027	Cancer	hsa-mir-19b-1	MI0000074	miRNA overexpression	2.32		Patient study control-phenotype	quantitative PCR
179	18923441	Leukemia, acute lymphoblastic	2027	Cancer	hsa-mir-20a	MI0000076	miRNA downregulation	1.35		Patient study control-phenotype	quantitative PCR
179	18923441	Leukemia, acute lymphoblastic	2027	Cancer	hsa-mir-21	MI0000077	miRNA downregulation	2.8		Patient study control-phenotype	quantitative PCR
179	18923441	Leukemia, acute lymphoblastic	2027	Cancer	hsa-mir-221	MI0000298	miRNA downregulation	4.28		Patient study control-phenotype	quantitative PCR
179	18923441	Leukemia, acute lymphoblastic	2027	Cancer	hsa-mir-222	MI0000299	miRNA overexpression	1.64		Patient study control-phenotype	quantitative PCR
179	18923441	Leukemia, acute lymphoblastic	2027	Cancer	hsa-mir-223	MI0000300	miRNA downregulation	4.15		Patient study control-phenotype	quantitative PCR
179	18923441	Leukemia, acute lymphoblastic	2027	Cancer	hsa-mir-23a	MI0000079	miRNA downregulation	1.24		Patient study control-phenotype	quantitative PCR
179	18923441	Leukemia, acute lymphoblastic	2027	Cancer	hsa-mir-23b	MI0000439	miRNA downregulation	2.21		Patient study control-phenotype	quantitative PCR
179	18923441	Leukemia, acute lymphoblastic	2027	Cancer	hsa-mir-24-1	MI0000080	miRNA overexpression	1.33		Patient study control-phenotype	quantitative PCR
179	18923441	Leukemia, acute lymphoblastic	2027	Cancer	hsa-mir-25	MI0000082	miRNA overexpression	6.7		Patient study control-phenotype	quantitative PCR
179	18923441	Leukemia, acute lymphoblastic	2027	Cancer	hsa-mir-26a-1	MI0000083	miRNA overexpression	4.02		Patient study control-phenotype	quantitative PCR
179	18923441	Leukemia, acute lymphoblastic	2027	Cancer	hsa-mir-26b	MI0000084	miRNA overexpression	4.77		Patient study control-phenotype	quantitative PCR
179	18923441	Leukemia, acute lymphoblastic	2027	Cancer	hsa-mir-27a	MI0000085	miRNA downregulation	1.22		Patient study control-phenotype	quantitative PCR
179	18923441	Leukemia, acute lymphoblastic	2027	Cancer	hsa-mir-27b	MI0000440	miRNA downregulation	4.76		Patient study control-phenotype	quantitative PCR
179	18923441	Leukemia, acute lymphoblastic	2027	Cancer	hsa-mir-29a	MI0000087	miRNA overexpression	2.25		Patient study control-phenotype	quantitative PCR
179	18923441	Leukemia, acute lymphoblastic	2027	Cancer	hsa-mir-29c	MI0000735	miRNA overexpression	6.85		Patient study control-phenotype	quantitative PCR
179	18923441	Leukemia, acute lymphoblastic	2027	Cancer	hsa-mir-30c-1	MI0000736	miRNA overexpression	3.94		Patient study control-phenotype	quantitative PCR
179	18923441	Leukemia, acute lymphoblastic	2027	Cancer	hsa-mir-30d	MI0000255	miRNA overexpression	4.45		Patient study control-phenotype	quantitative PCR
179	18923441	Leukemia, acute lymphoblastic	2027	Cancer	hsa-mir-30e	MI0000749	miRNA overexpression	3.82	24.32	Patient study control-phenotype	quantitative PCR
179	18923441	Leukemia, acute lymphoblastic	2027	Cancer	hsa-mir-320a	MI0000542	miRNA overexpression	6.16		Patient study control-phenotype	quantitative PCR
179	18923441	Leukemia, acute lymphoblastic	2027	Cancer	hsa-mir-324	MI0000813	miRNA overexpression	36.54		Patient study control-phenotype	quantitative PCR
179	18923441	Leukemia, acute lymphoblastic	2027	Cancer	hsa-mir-331	MI0000812	miRNA overexpression	7.35		Patient study control-phenotype	quantitative PCR
179	18923441	Leukemia, acute lymphoblastic	2027	Cancer	hsa-mir-339	MI0000815	miRNA overexpression	1.46		Patient study control-phenotype	quantitative PCR
179	18923441	Leukemia, acute lymphoblastic	2027	Cancer	hsa-mir-342	MI0000805	miRNA overexpression	2.45		Patient study control-phenotype	quantitative PCR
179	18923441	Leukemia, acute lymphoblastic	2027	Cancer	hsa-mir-365-1	MI0000767	miRNA overexpression	29.21		Patient study control-phenotype	quantitative PCR
179	18923441	Leukemia, acute lymphoblastic	2027	Cancer	hsa-mir-378	MI0000786	miRNA overexpression	1.36		Patient study control-phenotype	quantitative PCR
179	18923441	Leukemia, acute lymphoblastic	2027	Cancer	hsa-mir-423	MI0001445	miRNA overexpression	2.53		Patient study control-phenotype	quantitative PCR
179	18923441	Leukemia, acute lymphoblastic	2027	Cancer	hsa-mir-454	MI0003820	miRNA overexpression	6.44		Patient study control-phenotype	quantitative PCR
179	18923441	Leukemia, acute lymphoblastic	2027	Cancer	hsa-mir-548o	MI0006402	miRNA overexpression	1.4		Patient study control-phenotype	quantitative PCR
179	18923441	Leukemia, acute lymphoblastic	2027	Cancer	hsa-mir-582	MI0003589	miRNA overexpression	30.92		Patient study control-phenotype	quantitative PCR
179	18923441	Leukemia, acute lymphoblastic	2027	Cancer	hsa-mir-590	MI0003602	miRNA overexpression	7.75		Patient study control-phenotype	quantitative PCR
179	18923441	Leukemia, acute lymphoblastic	2027	Cancer	hsa-mir-625	MI0003639	miRNA overexpression	2.21		Patient study control-phenotype	quantitative PCR
179	18923441	Leukemia, acute lymphoblastic	2027	Cancer	hsa-mir-7-1	MI0000263	miRNA overexpression	6.16		Patient study control-phenotype	quantitative PCR
179	18923441	Leukemia, acute lymphoblastic	2027	Cancer	hsa-mir-708	MI0005543	miRNA overexpression	5997		Patient study control-phenotype	quantitative PCR
179	18923441	Leukemia, acute lymphoblastic	2027	Cancer	hsa-mir-766	MI0003836	miRNA overexpression	1.56		Patient study control-phenotype	quantitative PCR
179	18923441	Leukemia, acute lymphoblastic	2027	Cancer	hsa-mir-874	MI0005532	miRNA overexpression	1.12		Patient study control-phenotype	quantitative PCR
179	18923441	Leukemia, acute lymphoblastic	2027	Cancer	hsa-mir-92a-1	MI0000093	miRNA overexpression	1.71		Patient study control-phenotype	quantitative PCR
179	18923441	Leukemia, acute lymphoblastic	2027	Cancer	hsa-mir-93	MI0000095	miRNA overexpression	4.16		Patient study control-phenotype	quantitative PCR
179	18923441	Leukemia, acute lymphoblastic	2027	Cancer	hsa-mir-98	MI0000100	miRNA overexpression	1.69		Patient study control-phenotype	quantitative PCR
179	18923441	Leukemia, acute lymphoblastic	2027	Cancer	hsa-mir-98	MI0000100	miRNA overexpression	2.27		Patient study control-phenotype	quantitative PCR
180	18723672	Myocardial infarction, susceptibility to		Cardiovascular	mmu-mir-29b-1	MI0000143	miRNA downregulation			Patient study control-phenotype	quantitative PCR
180	18723672	Myocardial infarction, susceptibility to		Cardiovascular	mmu-mir-29b-2	MI0000712	miRNA downregulation			Patient study control-phenotype	quantitative PCR
180	18723672	Myocardial infarction, susceptibility to		Cardiovascular	mmu-mir-29a	MI0000576	miRNA downregulation			Patient study control-phenotype	quantitative PCR
180	18723672	Myocardial infarction, susceptibility to		Cardiovascular	mmu-mir-29c	MI0000577	miRNA downregulation			Patient study control-phenotype	quantitative PCR
181	15172979	Lung cancer		Cancer	hsa-let-7a-1	MI0000060	miRNA downregulation			Patient study control-phenotype	Northern Blot
182	15172979	Lung cancer		Cancer	hsa-let-7a-1	MI0000060	miRNA downregulation			Patient study control-phenotype	quantitative PCR
182	15172979	Lung cancer		Cancer	hsa-let-7f-1	MI0000067	miRNA downregulation			Patient study control-phenotype	quantitative PCR
184	17525252	Cardiomyopathy, hypertrophic	2029	Cardiovascular	mmu-mir-21	MI0000569	miRNA overexpression			Patient study control-phenotype	miRNA microarray
184	17525252	Cardiomyopathy, hypertrophic	2029	Cardiovascular	mmu-mir-27a	MI0000578	miRNA overexpression			Patient study control-phenotype	miRNA microarray
184	17525252	Cardiomyopathy, hypertrophic	2029	Cardiovascular	mmu-mir-27b	MI0000142	miRNA overexpression			Patient study control-phenotype	miRNA microarray
184	17525252	Cardiomyopathy, hypertrophic	2029	Cardiovascular	mmu-mir-146a	MI0000170	miRNA overexpression			Patient study control-phenotype	miRNA microarray
184	17525252	Cardiomyopathy, hypertrophic	2029	Cardiovascular	mmu-mir-214	MI0000698	miRNA overexpression			Patient study control-phenotype	miRNA microarray
184	17525252	Cardiomyopathy, hypertrophic	2029	Cardiovascular	mmu-mir-341	MI0000625	miRNA overexpression			Patient study control-phenotype	miRNA microarray
184	17525252	Cardiomyopathy, hypertrophic	2029	Cardiovascular	mmu-mir-29a	MI0000576	miRNA downregulation			Patient study control-phenotype	miRNA microarray
184	17525252	Cardiomyopathy, hypertrophic	2029	Cardiovascular	mmu-mir-29b-1	MI0000143	miRNA downregulation			Patient study control-phenotype	miRNA microarray
184	17525252	Cardiomyopathy, hypertrophic	2029	Cardiovascular	mmu-mir-29c	MI0000577	miRNA downregulation			Patient study control-phenotype	miRNA microarray
184	17525252	Cardiomyopathy, hypertrophic	2029	Cardiovascular	mmu-mir-30e	MI0000259	miRNA downregulation			Patient study control-phenotype	miRNA microarray
184	17525252	Cardiomyopathy, hypertrophic	2029	Cardiovascular	mmu-mir-126	MI0000153	miRNA downregulation			Patient study control-phenotype	miRNA microarray
184	17525252	Cardiomyopathy, hypertrophic	2029	Cardiovascular	mmu-mir-133a-1	MI0000159	miRNA downregulation			Patient study control-phenotype	miRNA microarray
184	17525252	Cardiomyopathy, hypertrophic	2029	Cardiovascular	mmu-mir-133b	MI0000821	miRNA downregulation			Patient study control-phenotype	miRNA microarray
184	17525252	Cardiomyopathy, hypertrophic	2029	Cardiovascular	mmu-mir-149	MI0000171	miRNA downregulation			Patient study control-phenotype	miRNA microarray
184	17525252	Cardiomyopathy, hypertrophic	2029	Cardiovascular	mmu-mir-150	MI0000172	miRNA downregulation			Patient study control-phenotype	miRNA microarray
184	17525252	Cardiomyopathy, hypertrophic	2029	Cardiovascular	mmu-mir-185	MI0000227	miRNA downregulation			Patient study control-phenotype	miRNA microarray
184	17525252	Cardiomyopathy, hypertrophic	2029	Cardiovascular	mmu-mir-451	MI0001730	miRNA downregulation			Patient study control-phenotype	miRNA microarray
184	17525252	Cardiomyopathy, hypertrophic	2029	Cardiovascular	mmu-mir-486	MI0003493	miRNA downregulation			Patient study control-phenotype	miRNA microarray
185	17934639	Leukemia, chronic lymphatic, susceptibility to		Cancer	hsa-mir-15a	MI0000069	miRNA overexpression	1.37		Patient study control-phenotype	quantitative PCR
185	17934639	Leukemia, chronic lymphatic, susceptibility to		Cancer	hsa-mir-17	MI0000071	miRNA overexpression	1.66	1.85	Patient study control-phenotype	quantitative PCR
185	17934639	Leukemia, chronic lymphatic, susceptibility to		Cancer	hsa-mir-19a	MI0000073	miRNA overexpression	2.56		Patient study control-phenotype	quantitative PCR
185	17934639	Leukemia, chronic lymphatic, susceptibility to		Cancer	hsa-mir-20a	MI0000076	miRNA overexpression	3.76		Patient study control-phenotype	quantitative PCR
185	17934639	Leukemia, chronic lymphatic, susceptibility to		Cancer	hsa-mir-25	MI0000082	miRNA overexpression	1.34		Patient study control-phenotype	quantitative PCR
185	17934639	Leukemia, chronic lymphatic, susceptibility to		Cancer	hsa-mir-26b	MI0000084	miRNA overexpression	2.39		Patient study control-phenotype	quantitative PCR
185	17934639	Leukemia, chronic lymphatic, susceptibility to		Cancer	hsa-mir-27a	MI0000085	miRNA overexpression	2.6		Patient study control-phenotype	quantitative PCR
185	17934639	Leukemia, chronic lymphatic, susceptibility to		Cancer	hsa-mir-28	MI0000086	miRNA overexpression	3.47		Patient study control-phenotype	quantitative PCR
185	17934639	Leukemia, chronic lymphatic, susceptibility to		Cancer	hsa-mir-29b-1	MI0000105	miRNA overexpression	9.92		Patient study control-phenotype	quantitative PCR
185	17934639	Leukemia, chronic lymphatic, susceptibility to		Cancer	hsa-mir-29c	MI0000735	miRNA overexpression	8.11		Patient study control-phenotype	quantitative PCR
185	17934639	Leukemia, chronic lymphatic, susceptibility to		Cancer	hsa-mir-29a	MI0000087	miRNA overexpression	27.19		Patient study control-phenotype	quantitative PCR
185	17934639	Leukemia, chronic lymphatic, susceptibility to		Cancer	hsa-mir-30a	MI0000088	miRNA overexpression	1.08		Patient study control-phenotype	quantitative PCR
185	17934639	Leukemia, chronic lymphatic, susceptibility to		Cancer	hsa-mir-34a	MI0000268	miRNA overexpression	15.73		Patient study control-phenotype	quantitative PCR
185	17934639	Leukemia, chronic lymphatic, susceptibility to		Cancer	hsa-mir-92a-1	MI0000093	miRNA overexpression	1.86		Patient study control-phenotype	quantitative PCR
185	17934639	Leukemia, chronic lymphatic, susceptibility to		Cancer	hsa-mir-96	MI0000098	miRNA overexpression	2.76		Patient study control-phenotype	quantitative PCR
185	17934639	Leukemia, chronic lymphatic, susceptibility to		Cancer	hsa-mir-98	MI0000100	miRNA overexpression	2.06		Patient study control-phenotype	quantitative PCR
185	17934639	Leukemia, chronic lymphatic, susceptibility to		Cancer	hsa-mir-99a	MI0000101	miRNA downregulation	1.89		Patient study control-phenotype	quantitative PCR
185	17934639	Leukemia, chronic lymphatic, susceptibility to		Cancer	hsa-mir-100	MI0000102	miRNA downregulation	1.12		Patient study control-phenotype	quantitative PCR
185	17934639	Leukemia, chronic lymphatic, susceptibility to		Cancer	hsa-mir-106a	MI0000113	miRNA overexpression	7.52		Patient study control-phenotype	quantitative PCR
185	17934639	Leukemia, chronic lymphatic, susceptibility to		Cancer	hsa-mir-125b-1	MI0000446	miRNA downregulation	1.96		Patient study control-phenotype	quantitative PCR
185	17934639	Leukemia, chronic lymphatic, susceptibility to		Cancer	hsa-mir-126	MI0000471	miRNA downregulation	1.43		Patient study control-phenotype	quantitative PCR
185	17934639	Leukemia, chronic lymphatic, susceptibility to		Cancer	hsa-mir-128-2	MI0000727	miRNA overexpression	2.06		Patient study control-phenotype	quantitative PCR
185	17934639	Leukemia, chronic lymphatic, susceptibility to		Cancer	hsa-mir-130a	MI0000448	miRNA downregulation	1.53		Patient study control-phenotype	quantitative PCR
185	17934639	Leukemia, chronic lymphatic, susceptibility to		Cancer	hsa-mir-130b	MI0000748	miRNA overexpression	1.78		Patient study control-phenotype	quantitative PCR
185	17934639	Leukemia, chronic lymphatic, susceptibility to		Cancer	hsa-mir-146a	MI0000477	miRNA overexpression	1.89		Patient study control-phenotype	quantitative PCR
185	17934639	Leukemia, chronic lymphatic, susceptibility to		Cancer	hsa-mir-148a	MI0000253	miRNA overexpression	7.01		Patient study control-phenotype	quantitative PCR
185	17934639	Leukemia, chronic lymphatic, susceptibility to		Cancer	hsa-mir-150	MI0000479	miRNA overexpression	2.58		Patient study control-phenotype	quantitative PCR
185	17934639	Leukemia, chronic lymphatic, susceptibility to		Cancer	hsa-mir-152	MI0000462	miRNA overexpression	2.01		Patient study control-phenotype	quantitative PCR
185	17934639	Leukemia, chronic lymphatic, susceptibility to		Cancer	hsa-mir-181c	MI0000271	miRNA downregulation	7.14		Patient study control-phenotype	quantitative PCR
185	17934639	Leukemia, chronic lymphatic, susceptibility to		Cancer	hsa-mir-182	MI0000272	miRNA overexpression	2.09		Patient study control-phenotype	quantitative PCR
185	17934639	Leukemia, chronic lymphatic, susceptibility to		Cancer	hsa-mir-185	MI0000482	miRNA downregulation	10		Patient study control-phenotype	quantitative PCR
185	17934639	Leukemia, chronic lymphatic, susceptibility to		Cancer	hsa-mir-191	MI0000465	miRNA downregulation	1.36		Patient study control-phenotype	quantitative PCR
185	17934639	Leukemia, chronic lymphatic, susceptibility to		Cancer	hsa-mir-194-1	MI0000488	miRNA overexpression	1.5		Patient study control-phenotype	quantitative PCR
185	17934639	Leukemia, chronic lymphatic, susceptibility to		Cancer	hsa-mir-195	MI0000489	miRNA overexpression	20.39		Patient study control-phenotype	quantitative PCR
185	17934639	Leukemia, chronic lymphatic, susceptibility to		Cancer	hsa-mir-199b	MI0000282	miRNA downregulation	1.29		Patient study control-phenotype	quantitative PCR
185	17934639	Leukemia, chronic lymphatic, susceptibility to		Cancer	hsa-mir-210	MI0000286	miRNA overexpression	1.72		Patient study control-phenotype	quantitative PCR
185	17934639	Leukemia, chronic lymphatic, susceptibility to		Cancer	hsa-mir-296	MI0000747	miRNA overexpression	2.02		Patient study control-phenotype	quantitative PCR
185	17934639	Leukemia, chronic lymphatic, susceptibility to		Cancer	hsa-mir-301a	MI0000745	miRNA overexpression	1.4		Patient study control-phenotype	quantitative PCR
185	17934639	Leukemia, chronic lymphatic, susceptibility to		Cancer	hsa-mir-320a	MI0000542	miRNA downregulation	1.11		Patient study control-phenotype	quantitative PCR
185	17934639	Leukemia, chronic lymphatic, susceptibility to		Cancer	hsa-mir-324	MI0000813	miRNA overexpression	1.3		Patient study control-phenotype	quantitative PCR
185	17934639	Leukemia, chronic lymphatic, susceptibility to		Cancer	hsa-mir-331	MI0000812	miRNA overexpression	40.93		Patient study control-phenotype	quantitative PCR
185	17934639	Leukemia, chronic lymphatic, susceptibility to		Cancer	hsa-mir-335	MI0000816	miRNA overexpression	1.82		Patient study control-phenotype	quantitative PCR
185	17934639	Leukemia, chronic lymphatic, susceptibility to		Cancer	hsa-mir-340	MI0000802	miRNA downregulation	1.19		Patient study control-phenotype	quantitative PCR
185	17934639	Leukemia, chronic lymphatic, susceptibility to		Cancer	hsa-let-7b	MI0000063	miRNA downregulation	3.84		Patient study control-phenotype	quantitative PCR
185	17934639	Leukemia, chronic lymphatic, susceptibility to		Cancer	hsa-mir-181b-1	MI0000270	miRNA overexpression	1.22		Patient study control-phenotype	quantitative PCR
187	18089790	Breast cancer		Cancer	hsa-mir-21	MI0000077	miRNA overexpression			Patient study control-phenotype	miRNA microarray
187	18089790	Breast cancer		Cancer	hsa-mir-145	MI0000461	miRNA downregulation			Patient study control-phenotype	miRNA microarray
187	18089790	Breast cancer		Cancer	hsa-mir-451	MI0001729	miRNA downregulation			Patient study control-phenotype	miRNA microarray
187	18089790	Breast cancer		Cancer	hsa-let-7a-1	MI0000060	miRNA downregulation			Patient study control-phenotype	miRNA microarray
188	17934639	Leukemia, acute lymphoblastic	2027	Cancer	hsa-let-7b	MI0000063	miRNA overexpression	2.25		Patient study control-phenotype	quantitative PCR
188	17934639	Leukemia, acute lymphoblastic	2027	Cancer	hsa-mir-106a	MI0000113	miRNA overexpression	22.32		Patient study control-phenotype	quantitative PCR
188	17934639	Leukemia, acute lymphoblastic	2027	Cancer	hsa-mir-125b-1	MI0000446	miRNA overexpression	4.36		Patient study control-phenotype	quantitative PCR
188	17934639	Leukemia, acute lymphoblastic	2027	Cancer	hsa-mir-126	MI0000471	miRNA overexpression	3.34		Patient study control-phenotype	quantitative PCR
188	17934639	Leukemia, acute lymphoblastic	2027	Cancer	hsa-mir-128-2	MI0000727	miRNA overexpression	436.55		Patient study control-phenotype	quantitative PCR
188	17934639	Leukemia, acute lymphoblastic	2027	Cancer	hsa-mir-130b	MI0000748	miRNA overexpression	21.33		Patient study control-phenotype	quantitative PCR
188	17934639	Leukemia, acute lymphoblastic	2027	Cancer	hsa-mir-146a	MI0000477	miRNA overexpression	8.51		Patient study control-phenotype	quantitative PCR
188	17934639	Leukemia, acute lymphoblastic	2027	Cancer	hsa-mir-148a	MI0000253	miRNA overexpression	4.42		Patient study control-phenotype	quantitative PCR
188	17934639	Leukemia, acute lymphoblastic	2027	Cancer	hsa-mir-150	MI0000479	miRNA downregulation	7.12		Patient study control-phenotype	quantitative PCR
188	17934639	Leukemia, acute lymphoblastic	2027	Cancer	hsa-mir-152	MI0000462	miRNA overexpression	1.04		Patient study control-phenotype	quantitative PCR
188	17934639	Leukemia, acute lymphoblastic	2027	Cancer	hsa-mir-15a	MI0000069	miRNA overexpression	2.12		Patient study control-phenotype	quantitative PCR
188	17934639	Leukemia, acute lymphoblastic	2027	Cancer	hsa-mir-17	MI0000071	miRNA overexpression	2.56	6.36	Patient study control-phenotype	quantitative PCR
188	17934639	Leukemia, acute lymphoblastic	2027	Cancer	hsa-mir-181c	MI0000271	miRNA overexpression	18.96		Patient study control-phenotype	quantitative PCR
188	17934639	Leukemia, acute lymphoblastic	2027	Cancer	hsa-mir-182	MI0000272	miRNA overexpression	7.01		Patient study control-phenotype	quantitative PCR
188	17934639	Leukemia, acute lymphoblastic	2027	Cancer	hsa-mir-191	MI0000465	miRNA overexpression	5.58		Patient study control-phenotype	quantitative PCR
188	17934639	Leukemia, acute lymphoblastic	2027	Cancer	hsa-mir-194-1	MI0000488	miRNA overexpression	2.33		Patient study control-phenotype	quantitative PCR
188	17934639	Leukemia, acute lymphoblastic	2027	Cancer	hsa-mir-195	MI0000489	miRNA overexpression	33.59		Patient study control-phenotype	quantitative PCR
188	17934639	Leukemia, acute lymphoblastic	2027	Cancer	hsa-mir-199b	MI0000282	miRNA overexpression	3.29		Patient study control-phenotype	quantitative PCR
188	17934639	Leukemia, acute lymphoblastic	2027	Cancer	hsa-mir-20a	MI0000076	miRNA overexpression	9.06		Patient study control-phenotype	quantitative PCR
188	17934639	Leukemia, acute lymphoblastic	2027	Cancer	hsa-mir-26b	MI0000084	miRNA overexpression	1.58		Patient study control-phenotype	quantitative PCR
188	17934639	Leukemia, acute lymphoblastic	2027	Cancer	hsa-mir-27a	MI0000085	miRNA overexpression	7.11		Patient study control-phenotype	quantitative PCR
188	17934639	Leukemia, acute lymphoblastic	2027	Cancer	hsa-mir-29b-1	MI0000105	miRNA downregulation	1.67		Patient study control-phenotype	quantitative PCR
188	17934639	Leukemia, acute lymphoblastic	2027	Cancer	hsa-mir-29c	MI0000735	miRNA overexpression	1.59		Patient study control-phenotype	quantitative PCR
188	17934639	Leukemia, acute lymphoblastic	2027	Cancer	hsa-mir-301a	MI0000745	miRNA overexpression	6.94		Patient study control-phenotype	quantitative PCR
188	17934639	Leukemia, acute lymphoblastic	2027	Cancer	hsa-mir-30a	MI0000088	miRNA overexpression	4.14		Patient study control-phenotype	quantitative PCR
188	17934639	Leukemia, acute lymphoblastic	2027	Cancer	hsa-mir-320a	MI0000542	miRNA overexpression	6.52		Patient study control-phenotype	quantitative PCR
188	17934639	Leukemia, acute lymphoblastic	2027	Cancer	hsa-mir-324	MI0000813	miRNA overexpression	3.4		Patient study control-phenotype	quantitative PCR
188	17934639	Leukemia, acute lymphoblastic	2027	Cancer	hsa-mir-331	MI0000812	miRNA overexpression	74.03		Patient study control-phenotype	quantitative PCR
188	17934639	Leukemia, acute lymphoblastic	2027	Cancer	hsa-mir-335	MI0000816	miRNA overexpression	2.32		Patient study control-phenotype	quantitative PCR
188	17934639	Leukemia, acute lymphoblastic	2027	Cancer	hsa-mir-340	MI0000802	miRNA overexpression	2.54		Patient study control-phenotype	quantitative PCR
188	17934639	Leukemia, acute lymphoblastic	2027	Cancer	hsa-mir-34a	MI0000268	miRNA overexpression	23.75		Patient study control-phenotype	quantitative PCR
188	17934639	Leukemia, acute lymphoblastic	2027	Cancer	hsa-mir-92a-1	MI0000093	miRNA overexpression	5.7		Patient study control-phenotype	quantitative PCR
188	17934639	Leukemia, acute lymphoblastic	2027	Cancer	hsa-mir-96	MI0000098	miRNA overexpression	29.96		Patient study control-phenotype	quantitative PCR
188	17934639	Leukemia, acute lymphoblastic	2027	Cancer	hsa-mir-98	MI0000100	miRNA overexpression	3.67		Patient study control-phenotype	quantitative PCR
188	17934639	Leukemia, acute lymphoblastic	2027	Cancer	hsa-mir-100	MI0000102	miRNA overexpression	4.79		Patient study control-phenotype	quantitative PCR
188	17934639	Leukemia, acute lymphoblastic	2027	Cancer	hsa-mir-19a	MI0000073	miRNA overexpression	6.99		Patient study control-phenotype	quantitative PCR
188	17934639	Leukemia, acute lymphoblastic	2027	Cancer	hsa-mir-25	MI0000082	miRNA overexpression	3.63		Patient study control-phenotype	quantitative PCR
188	17934639	Leukemia, acute lymphoblastic	2027	Cancer	hsa-mir-29a	MI0000087	miRNA overexpression	2.1		Patient study control-phenotype	quantitative PCR
188	17934639	Leukemia, acute lymphoblastic	2027	Cancer	hsa-mir-181b-1	MI0000270	miRNA overexpression	37.53		Patient study control-phenotype	quantitative PCR
188	17934639	Leukemia, acute lymphoblastic	2027	Cancer	hsa-mir-28	MI0000086	miRNA overexpression	1.89		Patient study control-phenotype	quantitative PCR
188	17934639	Leukemia, acute lymphoblastic	2027	Cancer	hsa-mir-99a	MI0000101	miRNA overexpression	2.06		Patient study control-phenotype	quantitative PCR
188	17934639	Leukemia, acute lymphoblastic	2027	Cancer	hsa-mir-130a	MI0000448	miRNA overexpression	6.94		Patient study control-phenotype	quantitative PCR
188	17934639	Leukemia, acute lymphoblastic	2027	Cancer	hsa-mir-185	MI0000482	miRNA overexpression	2.06		Patient study control-phenotype	quantitative PCR
188	17934639	Leukemia, acute lymphoblastic	2027	Cancer	hsa-mir-210	MI0000286	miRNA overexpression	2.79		Patient study control-phenotype	quantitative PCR
190	18602365	Lung cancer		Cancer	hsa-mir-126	MI0000471	miRNA downregulation			Patient study control-phenotype	quantitative PCR
192	18433021	Hepatic adenoma		Cancer	hsa-mir-122	MI0000442	miRNA downregulation			Patient study control-phenotype	miRNA microarray
192	18433021	Hepatic adenoma		Cancer	hsa-mir-224	MI0000301	miRNA overexpression			Patient study control-phenotype	miRNA microarray
192	18433021	Hepatic adenoma		Cancer	hsa-mir-378	MI0000786	miRNA downregulation			Patient study control-phenotype	miRNA microarray
195	18089790	Breast cancer		Cancer	hsa-mir-205	MI0000285	miRNA overexpression			Patient study control-phenotype	Northern Blot
199	1469599	Burkitt lymphoma		Cancer	hsa-mir-155	MI0000681	miRNA overexpression	100		Patient study control-phenotype	quantitative PCR
200	16235244	Burkitt lymphoma		Cancer	hsa-mir-155	MI0000681	miRNA downregulation	158	5358	Patient study control-phenotype	quantitative PCR
201	16235244	HODGKIN LYMPHOMA		multiple	hsa-mir-155	MI0000681	miRNA overexpression	7	28.2	Patient study control-phenotype	quantitative PCR
202	18199536	Ovarian cancer	2009	Cancer	hsa-mir-493	MI0003132	miRNA downregulation	1.48		Patient study control-phenotype	miRNA microarray
202	18199536	Ovarian cancer	2009	Cancer	hsa-mir-494	MI0003134	miRNA downregulation	1.99		Patient study control-phenotype	miRNA microarray
202	18199536	Ovarian cancer	2009	Cancer	hsa-mir-199a-1	MI0000242	miRNA overexpression	6.75		Patient study control-phenotype	miRNA microarray
202	18199536	Ovarian cancer	2009	Cancer	hsa-mir-424	MI0001446	miRNA overexpression	4.08		Patient study control-phenotype	miRNA microarray
202	18199536	Ovarian cancer	2009	Cancer	hsa-mir-302d	MI0000774	miRNA overexpression	4.49		Patient study control-phenotype	miRNA microarray
202	18199536	Ovarian cancer	2009	Cancer	hsa-mir-320a	MI0000542	miRNA overexpression	2.79		Patient study control-phenotype	miRNA microarray
202	18199536	Ovarian cancer	2009	Cancer	hsa-mir-214	MI0000290	miRNA overexpression	8.63		Patient study control-phenotype	miRNA microarray
202	18199536	Ovarian cancer	2009	Cancer	hsa-mir-200a	MI0000737	miRNA overexpression	5.75		Patient study control-phenotype	miRNA microarray
202	18199536	Ovarian cancer	2009	Cancer	hsa-mir-125b-1	MI0000446	miRNA downregulation	5.05		Patient study control-phenotype	miRNA microarray
202	18199536	Ovarian cancer	2009	Cancer	hsa-mir-100	MI0000102	miRNA downregulation	9.37		Patient study control-phenotype	miRNA microarray
202	18199536	Ovarian cancer	2009	Cancer	hsa-let-7a-1	MI0000060	miRNA downregulation	3.33		Patient study control-phenotype	miRNA microarray
202	18199536	Ovarian cancer	2009	Cancer	hsa-let-7c	MI0000064	miRNA downregulation	7.1		Patient study control-phenotype	miRNA microarray
202	18199536	Ovarian cancer	2009	Cancer	hsa-let-7b	MI0000063	miRNA downregulation	7.58		Patient study control-phenotype	miRNA microarray
202	18199536	Ovarian cancer	2009	Cancer	hsa-mir-29a	MI0000087	miRNA overexpression	1.32		Patient study control-phenotype	miRNA microarray
204	17892514	Leukemia, chronic lymphatic, susceptibility to		Cancer	hsa-mir-143	MI0000459	miRNA downregulation	5		Patient study control-phenotype	quantitative PCR
204	17892514	Leukemia, chronic lymphatic, susceptibility to		Cancer	hsa-mir-145	MI0000461	miRNA downregulation	5.34		Patient study control-phenotype	quantitative PCR
204	17892514	Leukemia, chronic lymphatic, susceptibility to		Cancer	hsa-mir-15a	MI0000069	miRNA downregulation	1.6		Patient study control-phenotype	quantitative PCR
206	17892514	Leukemia/lymphoma, chronic B-cell		Cancer	hsa-mir-143	MI0000459	miRNA downregulation	2.7		Patient study control-phenotype	quantitative PCR
206	17892514	Leukemia/lymphoma, chronic B-cell		Cancer	hsa-mir-145	MI0000461	miRNA downregulation	3.08		Patient study control-phenotype	quantitative PCR
208	18089852	HODGKIN LYMPHOMA		multiple	hsa-mir-21	MI0000077	miRNA overexpression			Patient study control-phenotype	quantitative PCR
208	18089852	HODGKIN LYMPHOMA		multiple	hsa-mir-127	MI0000472	miRNA overexpression			Patient study control-phenotype	quantitative PCR
208	18089852	HODGKIN LYMPHOMA		multiple	hsa-mir-124-1	MI0000443	miRNA overexpression			Patient study control-phenotype	quantitative PCR
208	18089852	HODGKIN LYMPHOMA		multiple	hsa-mir-147	MI0000262	miRNA overexpression			Patient study control-phenotype	quantitative PCR
208	18089852	HODGKIN LYMPHOMA		multiple	hsa-mir-216a	MI0000292	miRNA overexpression			Patient study control-phenotype	quantitative PCR
208	18089852	HODGKIN LYMPHOMA		multiple	hsa-mir-325	MI0000824	miRNA overexpression			Patient study control-phenotype	quantitative PCR
208	18089852	HODGKIN LYMPHOMA		multiple	hsa-mir-198	MI0000240	miRNA overexpression			Patient study control-phenotype	quantitative PCR
208	18089852	HODGKIN LYMPHOMA		multiple	hsa-mir-302c	MI0000773	miRNA overexpression			Patient study control-phenotype	quantitative PCR
208	18089852	HODGKIN LYMPHOMA		multiple	hsa-mir-182	MI0000272	miRNA overexpression			Patient study control-phenotype	quantitative PCR
208	18089852	HODGKIN LYMPHOMA		multiple	hsa-mir-302b	MI0000772	miRNA overexpression			Patient study control-phenotype	quantitative PCR
208	18089852	HODGKIN LYMPHOMA		multiple	hsa-mir-138-1	MI0000476	miRNA overexpression			Patient study control-phenotype	quantitative PCR
208	18089852	HODGKIN LYMPHOMA		multiple	hsa-mir-302a	MI0000738	miRNA overexpression			Patient study control-phenotype	quantitative PCR
208	18089852	HODGKIN LYMPHOMA		multiple	hsa-mir-27a	MI0000085	miRNA overexpression			Patient study control-phenotype	quantitative PCR
208	18089852	HODGKIN LYMPHOMA		multiple	hsa-mir-154	MI0000480	miRNA overexpression			Patient study control-phenotype	quantitative PCR
208	18089852	HODGKIN LYMPHOMA		multiple	hsa-mir-134	MI0000474	miRNA overexpression			Patient study control-phenotype	quantitative PCR
208	18089852	HODGKIN LYMPHOMA		multiple	hsa-mir-220a	MI0000297	miRNA overexpression			Patient study control-phenotype	quantitative PCR
208	18089852	HODGKIN LYMPHOMA		multiple	hsa-mir-185	MI0000482	miRNA overexpression			Patient study control-phenotype	quantitative PCR
208	18089852	HODGKIN LYMPHOMA		multiple	hsa-mir-376c	MI0000776	miRNA overexpression			Patient study control-phenotype	quantitative PCR
208	18089852	HODGKIN LYMPHOMA		multiple	hsa-mir-107	MI0000114	miRNA overexpression			Patient study control-phenotype	quantitative PCR
208	18089852	HODGKIN LYMPHOMA		multiple	hsa-mir-193a	MI0000487	miRNA overexpression			Patient study control-phenotype	quantitative PCR
208	18089852	HODGKIN LYMPHOMA		multiple	hsa-mir-30a	MI0000088	miRNA downregulation			Patient study control-phenotype	quantitative PCR
208	18089852	HODGKIN LYMPHOMA		multiple	hsa-mir-26b	MI0000084	miRNA downregulation			Patient study control-phenotype	quantitative PCR
208	18089852	HODGKIN LYMPHOMA		multiple	hsa-mir-181c	MI0000271	miRNA overexpression			Patient study control-phenotype	quantitative PCR
208	18089852	HODGKIN LYMPHOMA		multiple	hsa-mir-367	MI0000775	miRNA overexpression			Patient study control-phenotype	quantitative PCR
208	18089852	HODGKIN LYMPHOMA		multiple	hsa-mir-326	MI0000808	miRNA overexpression			Patient study control-phenotype	quantitative PCR
208	18089852	HODGKIN LYMPHOMA		multiple	hsa-mir-330	MI0000803	miRNA overexpression			Patient study control-phenotype	quantitative PCR
208	18089852	HODGKIN LYMPHOMA		multiple	hsa-mir-331	MI0000812	miRNA overexpression			Patient study control-phenotype	quantitative PCR
208	18089852	HODGKIN LYMPHOMA		multiple	hsa-mir-30c-1	MI0000736	miRNA downregulation			Patient study control-phenotype	quantitative PCR
209	17234972	Cardiomyopathy, hypertrophic	2029	Cardiovascular	mmu-mir-1-1	MI0000139	miRNA downregulation			Patient study control-phenotype	miRNA microarray
209	17234972	Cardiomyopathy, hypertrophic	2029	Cardiovascular	mmu-mir-199a-1	MI0000241	miRNA overexpression			Patient study control-phenotype	miRNA microarray
209	17234972	Cardiomyopathy, hypertrophic	2029	Cardiovascular	mmu-mir-199a-2	MI0000713	miRNA overexpression			Patient study control-phenotype	miRNA microarray
209	17234972	Cardiomyopathy, hypertrophic	2029	Cardiovascular	mmu-mir-199b	MI0000714	miRNA overexpression			Patient study control-phenotype	miRNA microarray
209	17234972	Cardiomyopathy, hypertrophic	2029	Cardiovascular	mmu-mir-21	MI0000569	miRNA overexpression			Patient study control-phenotype	miRNA microarray
209	17234972	Cardiomyopathy, hypertrophic	2029	Cardiovascular	mmu-mir-214	MI0000698	miRNA overexpression			Patient study control-phenotype	miRNA microarray
211	18464261	Squamous cell carcinoma, head and neck	2030	Cancer	hsa-mir-133a-1	MI0000450	miRNA downregulation	12.5		Patient study control-phenotype	miRNA microarray
211	18464261	Squamous cell carcinoma, head and neck	2030	Cancer	hsa-mir-133b	MI0000822	miRNA downregulation	5.3		Patient study control-phenotype	miRNA microarray
212	17498736	Cardiomyopathy, hypertrophic	2029	Cardiovascular	mmu-mir-18b	MI0005483	miRNA overexpression			Patient study control-phenotype	miRNA microarray
212	17498736	Cardiomyopathy, hypertrophic	2029	Cardiovascular	mmu-mir-21	MI0000569	miRNA overexpression			Patient study control-phenotype	miRNA microarray
212	17498736	Cardiomyopathy, hypertrophic	2029	Cardiovascular	mmu-mir-23a	MI0000571	miRNA overexpression			Patient study control-phenotype	Northern Blot
212	17498736	Cardiomyopathy, hypertrophic	2029	Cardiovascular	mmu-mir-125b-1	MI0000725	miRNA overexpression			Patient study control-phenotype	miRNA microarray
213	18759964	Rheumatoid arthritis, susceptibility to		Connective tissue	hsa-mir-146a	MI0000477	miRNA overexpression	2.6		Patient study control-phenotype	quantitative PCR
213	18759964	Rheumatoid arthritis, susceptibility to		Connective tissue	hsa-mir-16-1	MI0000070	miRNA overexpression	1.9		Patient study control-phenotype	quantitative PCR
213	18759964	Rheumatoid arthritis, susceptibility to		Connective tissue	hsa-mir-155	MI0000681	miRNA overexpression	1.8		Patient study control-phenotype	quantitative PCR
213	18759964	Rheumatoid arthritis, susceptibility to		Connective tissue	hsa-mir-132	MI0000449	miRNA overexpression	2		Patient study control-phenotype	quantitative PCR
214	17468766	Cardiomyopathy, hypertrophic	2029	Cardiovascular	mmu-mir-1-1	MI0000139	miRNA downregulation	2		Patient study control-phenotype	Northern Blot
214	17468766	Cardiomyopathy, hypertrophic	2029	Cardiovascular	mmu-mir-133a-1	MI0000159	miRNA downregulation	2		Patient study control-phenotype	Northern Blot
214	17468766	Cardiomyopathy, hypertrophic	2029	Cardiovascular	mmu-mir-133a-2	MI0000820	miRNA downregulation	2		Patient study control-phenotype	Northern Blot
216	17468766	Cardiomyopathy, hypertrophic	2029	Cardiovascular	hsa-mir-1-1	MI0000651	miRNA downregulation	2		Patient study control-phenotype	Northern Blot
216	17468766	Cardiomyopathy, hypertrophic	2029	Cardiovascular	hsa-mir-133a-1	MI0000450	miRNA downregulation	2		Patient study control-phenotype	Northern Blot
216	17468766	Cardiomyopathy, hypertrophic	2029	Cardiovascular	hsa-mir-133a-2	MI0000451	miRNA downregulation	2		Patient study control-phenotype	Northern Blot
217	17468766	Cardiomyopathy, hypertrophic	2029	Cardiovascular	hsa-mir-1-1	MI0000651	miRNA downregulation	2		Patient study control-phenotype	Northern Blot
217	17468766	Cardiomyopathy, hypertrophic	2029	Cardiovascular	hsa-mir-133a-1	MI0000450	miRNA downregulation	2		Patient study control-phenotype	Northern Blot
217	17468766	Cardiomyopathy, hypertrophic	2029	Cardiovascular	hsa-mir-133a-2	MI0000451	miRNA downregulation	2		Patient study control-phenotype	Northern Blot
221	18172293	Esophageal squamous cell carcinoma		Cancer	hsa-mir-103-1	MI0000109	miRNA overexpression			Patient study control-phenotype	quantitative PCR
221	18172293	Esophageal squamous cell carcinoma		Cancer	hsa-mir-107	MI0000114	miRNA overexpression			Patient study control-phenotype	quantitative PCR
223	18451220	Squamous cell carcinoma, head and neck	2030	Cancer	hsa-mir-184	MI0000481	miRNA overexpression	59.12		Patient study control-phenotype	quantitative PCR
223	18451220	Squamous cell carcinoma, head and neck	2030	Cancer	hsa-mir-34c	MI0000743	miRNA overexpression	57.8		Patient study control-phenotype	quantitative PCR
223	18451220	Squamous cell carcinoma, head and neck	2030	Cancer	hsa-mir-137	MI0000454	miRNA overexpression	30.59		Patient study control-phenotype	quantitative PCR
223	18451220	Squamous cell carcinoma, head and neck	2030	Cancer	hsa-mir-372	MI0000780	miRNA overexpression	26.3		Patient study control-phenotype	quantitative PCR
223	18451220	Squamous cell carcinoma, head and neck	2030	Cancer	hsa-mir-124-1	MI0000443	miRNA overexpression	13.98		Patient study control-phenotype	quantitative PCR
223	18451220	Squamous cell carcinoma, head and neck	2030	Cancer	hsa-mir-21	MI0000077	miRNA overexpression	11.49		Patient study control-phenotype	quantitative PCR
223	18451220	Squamous cell carcinoma, head and neck	2030	Cancer	hsa-mir-124-2	MI0000444	miRNA overexpression	10.32		Patient study control-phenotype	quantitative PCR
223	18451220	Squamous cell carcinoma, head and neck	2030	Cancer	hsa-mir-31	MI0000089	miRNA overexpression	6.43		Patient study control-phenotype	quantitative PCR
223	18451220	Squamous cell carcinoma, head and neck	2030	Cancer	hsa-mir-128-1	MI0000447	miRNA overexpression	5.43		Patient study control-phenotype	quantitative PCR
223	18451220	Squamous cell carcinoma, head and neck	2030	Cancer	hsa-mir-34b	MI0000742	miRNA overexpression	5.22		Patient study control-phenotype	quantitative PCR
223	18451220	Squamous cell carcinoma, head and neck	2030	Cancer	hsa-mir-154	MI0000480	miRNA overexpression	5.01		Patient study control-phenotype	quantitative PCR
223	18451220	Squamous cell carcinoma, head and neck	2030	Cancer	hsa-mir-197	MI0000239	miRNA overexpression	4.4		Patient study control-phenotype	quantitative PCR
223	18451220	Squamous cell carcinoma, head and neck	2030	Cancer	hsa-mir-132	MI0000449	miRNA overexpression	3.54		Patient study control-phenotype	quantitative PCR
223	18451220	Squamous cell carcinoma, head and neck	2030	Cancer	hsa-mir-147	MI0000262	miRNA overexpression	3.46		Patient study control-phenotype	quantitative PCR
223	18451220	Squamous cell carcinoma, head and neck	2030	Cancer	hsa-mir-325	MI0000824	miRNA overexpression	3.45		Patient study control-phenotype	quantitative PCR
223	18451220	Squamous cell carcinoma, head and neck	2030	Cancer	hsa-mir-181c	MI0000271	miRNA overexpression	3.43		Patient study control-phenotype	quantitative PCR
223	18451220	Squamous cell carcinoma, head and neck	2030	Cancer	hsa-mir-198	MI0000240	miRNA overexpression	3.4		Patient study control-phenotype	quantitative PCR
223	18451220	Squamous cell carcinoma, head and neck	2030	Cancer	hsa-mir-155	MI0000681	miRNA overexpression	3.35		Patient study control-phenotype	quantitative PCR
223	18451220	Squamous cell carcinoma, head and neck	2030	Cancer	hsa-mir-30a	MI0000088	miRNA overexpression	3.32		Patient study control-phenotype	quantitative PCR
223	18451220	Squamous cell carcinoma, head and neck	2030	Cancer	hsa-mir-338	MI0000814	miRNA overexpression	3.15		Patient study control-phenotype	quantitative PCR
223	18451220	Squamous cell carcinoma, head and neck	2030	Cancer	hsa-mir-17	MI0000071	miRNA overexpression	3.11		Patient study control-phenotype	quantitative PCR
223	18451220	Squamous cell carcinoma, head and neck	2030	Cancer	hsa-mir-21	MI0000077	miRNA overexpression	3.08		Patient study control-phenotype	quantitative PCR
223	18451220	Squamous cell carcinoma, head and neck	2030	Cancer	hsa-mir-134	MI0000474	miRNA overexpression	3.07		Patient study control-phenotype	quantitative PCR
223	18451220	Squamous cell carcinoma, head and neck	2030	Cancer	hsa-mir-181a-1	MI0000289	miRNA overexpression	3		Patient study control-phenotype	quantitative PCR
223	18451220	Squamous cell carcinoma, head and neck	2030	Cancer	hsa-mir-133a-1	MI0000450	miRNA downregulation	12.5		Patient study control-phenotype	quantitative PCR
223	18451220	Squamous cell carcinoma, head and neck	2030	Cancer	hsa-mir-99a	MI0000101	miRNA downregulation	9.09		Patient study control-phenotype	quantitative PCR
223	18451220	Squamous cell carcinoma, head and neck	2030	Cancer	hsa-mir-194-1	MI0000488	miRNA downregulation	5.88		Patient study control-phenotype	quantitative PCR
223	18451220	Squamous cell carcinoma, head and neck	2030	Cancer	hsa-mir-133b	MI0000822	miRNA downregulation	5.26		Patient study control-phenotype	quantitative PCR
223	18451220	Squamous cell carcinoma, head and neck	2030	Cancer	hsa-mir-219-1	MI0000296	miRNA downregulation	5		Patient study control-phenotype	quantitative PCR
223	18451220	Squamous cell carcinoma, head and neck	2030	Cancer	hsa-mir-100	MI0000102	miRNA downregulation	4.76		Patient study control-phenotype	quantitative PCR
223	18451220	Squamous cell carcinoma, head and neck	2030	Cancer	hsa-mir-125b-1	MI0000446	miRNA downregulation	4.76		Patient study control-phenotype	quantitative PCR
223	18451220	Squamous cell carcinoma, head and neck	2030	Cancer	hsa-mir-26b	MI0000084	miRNA downregulation	4.16		Patient study control-phenotype	quantitative PCR
223	18451220	Squamous cell carcinoma, head and neck	2030	Cancer	hsa-mir-138-1	MI0000476	miRNA downregulation	4		Patient study control-phenotype	quantitative PCR
223	18451220	Squamous cell carcinoma, head and neck	2030	Cancer	hsa-mir-149	MI0000478	miRNA downregulation	3.85		Patient study control-phenotype	quantitative PCR
223	18451220	Squamous cell carcinoma, head and neck	2030	Cancer	hsa-mir-195	MI0000489	miRNA downregulation	3.44		Patient study control-phenotype	quantitative PCR
223	18451220	Squamous cell carcinoma, head and neck	2030	Cancer	hsa-mir-107	MI0000114	miRNA downregulation	3.13		Patient study control-phenotype	quantitative PCR
223	18451220	Squamous cell carcinoma, head and neck	2030	Cancer	hsa-mir-139	MI0000261	miRNA downregulation	3.03		Patient study control-phenotype	quantitative PCR
224	15738415	Non-Hodgkin lymphoma, somatic		Cancer	hsa-mir-15a	MI0000069	miRNA downregulation	1.42	3.33	Patient study control-phenotype	miRNA microarray
224	15738415	Non-Hodgkin lymphoma, somatic		Cancer	hsa-mir-16-1	MI0000070	miRNA downregulation	1.3		Patient study control-phenotype	miRNA microarray
224	15738415	Non-Hodgkin lymphoma, somatic		Cancer	hsa-mir-155	MI0000681	miRNA overexpression	12	60	Patient study control-phenotype	miRNA microarray
225	15738415	Leukemia, chronic lymphatic, susceptibility to		Cancer	hsa-mir-155	MI0000681	miRNA overexpression			Patient study control-phenotype	quantitative PCR
226	15738415	Non-Hodgkin lymphoma, somatic		Cancer	hsa-mir-155	MI0000681	miRNA overexpression			Patient study control-phenotype	quantitative PCR
228	18451220	Squamous cell carcinoma, head and neck	2030	Cancer	hsa-mir-184	MI0000481	miRNA overexpression			Patient study control-phenotype	quantitative PCR
231	16041695	HODGKIN LYMPHOMA		multiple	hsa-mir-155	MI0000681	miRNA overexpression	1.6		Patient study control-phenotype	quantitative PCR
234	16041695	Non-Hodgkin lymphoma, somatic		Cancer	hsa-mir-155	MI0000681	miRNA overexpression	8.13		Patient study control-phenotype	quantitative PCR
235	16041695	Non-Hodgkin lymphoma, somatic		Cancer	hsa-mir-155	MI0000681	miRNA overexpression	3.67		Patient study control-phenotype	quantitative PCR
237	16041695	HODGKIN LYMPHOMA		multiple	hsa-mir-155	MI0000681	miRNA overexpression	3.69		Patient study control-phenotype	Northern Blot
239	18719196	Pancreatitis	1855	Gastrointestinal	hsa-mir-196a-1	MI0000238	miRNA downregulation	1.9		Patient study control-phenotype	quantitative PCR
239	18719196	Pancreatitis	1855	Gastrointestinal	hsa-mir-217	MI0000293	miRNA overexpression	2.92		Patient study control-phenotype	quantitative PCR
239	18719196	Pancreatitis	1855	Gastrointestinal	hsa-mir-148a	MI0000253	miRNA overexpression	1.88		Patient study control-phenotype	quantitative PCR
239	18719196	Pancreatitis	1855	Gastrointestinal	hsa-mir-130b	MI0000748	miRNA overexpression	1.41		Patient study control-phenotype	quantitative PCR
239	18719196	Pancreatitis	1855	Gastrointestinal	hsa-mir-375	MI0000783	miRNA overexpression	2.15		Patient study control-phenotype	quantitative PCR
239	18719196	Pancreatitis	1855	Gastrointestinal	hsa-mir-210	MI0000286	miRNA overexpression	6.66667		Patient study control-phenotype	quantitative PCR
239	18719196	Pancreatitis	1855	Gastrointestinal	hsa-mir-155	MI0000681	miRNA downregulation	1.22		Patient study control-phenotype	quantitative PCR
[truncated: 8,171 more rows]
