# Supplementary material for: PhenomiR: a knowledgebase for microRNA expression in diseases and biological processes
Source: Genome Biol. 2010 Jan 20;11(1):R6. doi: 10.1186/gb-2010-11-1-r6 (PMC2847718; doi:10.1186/gb-2010-11-1-r6)
Supplement: Additional file 6 — T, number of diseases for which each cluster shows a homogeneous expression pattern; F, number of diseases for which each cluster shows no homogeneous expression pattern; Homogeneous-fraction, number of diseases for which each cluster shows a homogeneous expression pattern for each miRNA cluster as defined; P-value, estimate by randomly linking miRNA-expression patterns 10,000 times within each disease. [file gb-2010-11-1-r6-S6.xls]

## Sheet: Sheet1
miRNA cluster	T	F	Homogeneous fraction	p-value
hsa-mir-105-1|hsa-mir-105-2|hsa-mir-767	16	0	1	<10-04
hsa-mir-512-1|hsa-mir-512-2|hsa-mir-498|hsa-mir-520e|hsa-mir-515-1|hsa-mir-519e|hsa-mir-520f|hsa-mir-515-2|hsa-mir-519c|hsa-mir-520a|hsa-mir-526b|hsa-mir-519b|hsa-mir-525|hsa-mir-523|hsa-mir-518f|hsa-mir-520b|hsa-mir-518b|hsa-mir-526a-1|hsa-mir-520c|hsa-mir-518c|hsa-mir-524|hsa-mir-517a|hsa-mir-519d|hsa-mir-521-2|hsa-mir-520d|hsa-mir-517b|hsa-mir-520g|hsa-mir-516b-2|hsa-mir-526a-2|hsa-mir-518e|hs…	2	0	1	<10-04
hsa-mir-134|hsa-mir-154|hsa-mir-299|hsa-mir-376c|hsa-mir-369|hsa-mir-376a-1|hsa-mir-377|hsa-mir-379|hsa-mir-380|hsa-mir-381|hsa-mir-382|hsa-mir-323|hsa-mir-329-1|hsa-mir-329-2|hsa-mir-453|hsa-mir-409|hsa-mir-412|hsa-mir-410|hsa-mir-376b|hsa-mir-485|hsa-mir-487a|hsa-mir-494|hsa-mir-495|hsa-mir-496|hsa-mir-539|hsa-mir-544|hsa-mir-376a-2|hsa-mir-487b|hsa-mir-411|hsa-mir-654|hsa-mir-655|hsa-mir-656|h…	2	0	1	<10-04
hsa-mir-16-2|hsa-mir-15b	24	0	1	<10-04
hsa-mir-127|hsa-mir-136|hsa-mir-337|hsa-mir-431|hsa-mir-433|hsa-mir-493|hsa-mir-432|hsa-mir-665	3	0	1	0.0099
hsa-mir-34b|hsa-mir-34c	9	0	1	0.0366
hsa-mir-144|hsa-mir-451	2	0	1	0.2546
hsa-mir-365-1|hsa-mir-193b	3	0	1	0.3609
hsa-mir-224|hsa-mir-452	5	0	1	0.4162
hsa-mir-421|hsa-mir-374b	1	0	1	0.5089
hsa-mir-449a|hsa-mir-449b	1	0	1	0.6073
hsa-mir-296|hsa-mir-298	1	0	1	0.6559
hsa-mir-424|hsa-mir-450a-1|hsa-mir-450a-2|hsa-mir-503|hsa-mir-542|hsa-mir-450b	1	0	1	0.8742
hsa-mir-215|hsa-mir-194-1	20	1	0.952381	<10-04
hsa-let-7a-2|hsa-mir-100	18	1	0.947368	0.0002
hsa-mir-221|hsa-mir-222	57	4	0.934426	<10-04
hsa-mir-141|hsa-mir-200c	26	2	0.928571	<10-04
hsa-let-7c|hsa-mir-99a	25	2	0.925926	0.0089
hsa-mir-195|hsa-mir-497	11	1	0.916667	0.1216
hsa-mir-143|hsa-mir-145	65	6	0.915493	<10-04
hsa-mir-23a|hsa-mir-24-2|hsa-mir-27a	42	4	0.913043	<10-04
hsa-mir-181b-1|hsa-mir-181a-1	37	4	0.902439	0.0002
hsa-let-7a-3|hsa-let-7b	18	2	0.9	0.0008
hsa-mir-25|hsa-mir-93|hsa-mir-106b	44	7	0.862745	<10-04
hsa-mir-24-1|hsa-mir-23b|hsa-mir-27b	36	6	0.857143	<10-04
hsa-mir-181c|hsa-mir-181d	6	1	0.857143	0.2963
hsa-mir-191|hsa-mir-425	17	3	0.85	0.0104
hsa-mir-30c-1|hsa-mir-30e	24	5	0.827586	0.0045
hsa-let-7a-1|hsa-let-7d|hsa-let-7f-1	40	9	0.816327	<10-04
hsa-mir-15a|hsa-mir-16-1	38	10	0.791667	0.1017
hsa-mir-19b-2|hsa-mir-92a-2|hsa-mir-106a|hsa-mir-363|hsa-mir-18b|hsa-mir-20b	14	4	0.777778	0.0024
hsa-mir-302a|hsa-mir-302b|hsa-mir-302c|hsa-mir-302d|hsa-mir-367	21	7	0.75	<10-04
hsa-mir-216a|hsa-mir-217	11	4	0.733333	0.0756
hsa-mir-29a|hsa-mir-29b-1	31	12	0.72093	0.1967
hsa-mir-212|hsa-mir-132	15	6	0.714286	0.0748
hsa-mir-199a-2|hsa-mir-214	15	7	0.681818	0.2296
hsa-mir-29b-2|hsa-mir-29c	18	9	0.666667	0.4687
hsa-mir-188|hsa-mir-362|hsa-mir-500|hsa-mir-501|hsa-mir-502|hsa-mir-532|hsa-mir-660	2	1	0.666667	0.7152
hsa-let-7e|hsa-mir-125a|hsa-mir-99b	26	15	0.634146	0.2286
hsa-mir-1-2|hsa-mir-133a-1	11	7	0.611111	0.3711
hsa-mir-200b|hsa-mir-200a|hsa-mir-429	23	15	0.605263	0.6508
hsa-mir-192|hsa-mir-194-2	4	3	0.571429	0.731
hsa-mir-17|hsa-mir-18a|hsa-mir-19a|hsa-mir-19b-1|hsa-mir-20a|hsa-mir-92a-1	30	23	0.566038	<10-04
hsa-mir-96|hsa-mir-182|hsa-mir-183	19	16	0.542857	0.1445
hsa-mir-30d|hsa-mir-30b	13	15	0.464286	0.9791
hsa-mir-181a-2|hsa-mir-181b-2	8	10	0.444444	0.8304
hsa-mir-206|hsa-mir-133b	7	12	0.368421	0.9643
hsa-mir-371|hsa-mir-372|hsa-mir-373	7	15	0.318182	0.8389
hsa-let-7f-2|hsa-mir-98	5	16	0.238095	1
