# Supplementary material for: PhenomiR: a knowledgebase for microRNA expression in diseases and biological processes
Source: Genome Biol. 2010 Jan 20;11(1):R6. doi: 10.1186/gb-2010-11-1-r6 (PMC2847718; doi:10.1186/gb-2010-11-1-r6)
Supplement: Additional file 13 — Diseases used in this analysis and corresponding short names. [file gb-2010-11-1-r6-S13.xls]

## Sheet: Additional file 5
Disease	Short Names
Sickle cell anemia	Sickle cell anemia
Duchenne muscular dystrophy	Duchenne m. dyst.
Myopathy, nemaline, 3	Myopathy
Hepatic adenoma	Hepatocellular adenoma
Schizophrenia, susceptibility to	Schizophrenia
Leukemia, chronic lymphatic, susceptibility to	CLL
Renal cell carcinoma	Renal cell carc.
Monoclonal gammopathy of undetermined significance (MGUS)	MGUS
Nasopharyngeal carcinoma	Nasopharyngeal carc.
Hepatocellular carcinoma	Hepatocellular carc.
Polymyositis	Polymyositis
Miyoshi myopathy	Miyoshi myopathy
Leukemia, acute lymphoblastic	ALL
Breast cancer	Breast cancer
Cardiomyopathy, dilated	dilated Cardiomyopathy
Cardiomyopathy, idiopathic dilated	idiopathic Cardiomyopathy
Psoriasis, susceptibility to	Psoriasis
Dermatitis, atopic	Dermatitis
Colorectal cancer	Colorectal cancer
Inclusion body myopathy	Incl. body myopathy
Becker muscular dystrophy	Becker m. dyst.
Glioblastoma multiforme, somatic	Glioblastoma mult.
Systemic lupus erythematosus, susceptibility	Syst. lupus eryth.
Multiple myeloma	Multiple myeloma
Polycythemia vera	Polycythemia vera
Gastric cancer	Gastric cancer
Thyroid carcinoma, papillary	PTC
Muscular dystrophy, limb-girdle, type 2A	Muscular dystrophy, 2A
Muscular dystrophy, limb-girdle, type 2B	Muscular dystrophy, 2B
Thyroid carcinoma, anaplastic	ATC
Bladder cancer	Bladder cancer
Non-Hodgkin lymphoma, somatic	Non-Hodgkin lymphoma
Alzheimer disease, susceptibility to	Alzheimer
Pituitary adenoma	Pituitary adenoma
Prostate cancer	Prostate cancer
Macroglobulinemia, Waldenstrom	Macroglobulinemia
muscular dystrophy, facioscapulohumeral	Muscular dystrophy
Dermatomyositis	Dermatomyositis
Lung cancer	Lung cancer
Thrombocytopenic purpurea, autoimmune	Thrombocytopenic p.
Pancreatitis	Pancreatitis
Supravalvar aortic stenosis	Suprav. aortic stenosis
Squamous cell carcinoma, head and neck	Squamous cell carc.
Ovarian cancer	Ovarian cancer
Melanoma and neural system tumor syndrome	Melanoma synd.
Cervical cancer, somatic	Cervical cancer
Chronic gastritis	Chronic gastritis
Uterine leiomyoma	Uterine leiomyoma
Cardiomyopathy, ischemic	ischemic Cardiomyopathy
Pancreatic cancer	Pancreatic cancer
Hepatitis-B-virus (HBV)-related cirrhosis	Hepatitis-B-virus
Esophageal cancer	Esophageal cancer
